# Supplementary material for: Defining novel causal SNPs and linked phenotypes at melanoma-associated loci
Source: Hum Mol Genet. 2022 Mar 31;31(17):2845–56. doi: 10.1093/hmg/ddac074 (PMC9433725; doi:10.1093/hmg/ddac074)
Supplement: Supplementary_Figure_6_ddac074 [file supplementary_figure_6_ddac074.zip]

Archive with 1 entries (1 files):
- Supplementary_Figure_6_ddac074.eps
