# Supplementary material for: Defining novel causal SNPs and linked phenotypes at melanoma-associated loci
Source: Hum Mol Genet. 2022 Mar 31;31(17):2845–56. doi: 10.1093/hmg/ddac074 (PMC9433725; doi:10.1093/hmg/ddac074)
Supplement: Supplementary_Table_1_ddac074 [file supplementary_table_1_ddac074.xlsx]

## Sheet: Supplementary Table 1
Supplementary Table 1. List of variants most strongly associated with melanoma in this study. The column ‘INFO’ includes information about the variant consequences, including gene symbol and Ensembl transcript ID (Ensembl release 99). The ‘P-value’ column has the Fisher test association (allelic association) value, ‘P value 1st’ and ‘P value 2nd’ refer to the P-values after the first and second l…
MC1R
Position	Reference allele	Alternative allele	Notable consequences	Full consequences	AF in cases	AF in controls	P value	OR	P value 1st	P value 2nd	P value 3rd	Region	Existing_variation
chr16:89919709	C	T	MC1R R151C	T|upstream_gene_variant|MODIFIER|TUBB3|ENSG00000258947|Transcript|ENST00000315491|protein_coding||||||||||rs1805007&CM981238|3633|1||SNV|HGNC|HGNC:20772|YES|NM_006086.4||1|P1|CCDS10988.1|ENSP00000320295|Q13509.199||UPI00001369F9|Q13509-1|1|||||0.0186|0.003|0.0159|0.001|0.0716|0.0051|0.01706|0.07616|0.04416|0.01317|0.009367|0.06563|0.0006132|0.07055|0.0718|0.04121|0.003632|0.07616|EA|association&p…	0.1654	0.09498	1.657e-11	1.888	-	-	-	r1 lead	rs1805007
chr16:89996112	G	C		C|intron_variant&non_coding_transcript_variant|MODIFIER|AFG3L1P|ENSG00000223959|Transcript|ENST00000355531|retained_intron||4/6||||||||rs73283859||1||SNV|HGNC|HGNC:314||||1|||||||||||||0.0309|0.0401|0.0216|0.0089|0.0696|0.0082||||||||||||0.0696|EUR||||25077817|||||,C|intron_variant&non_coding_transcript_variant|MODIFIER|AFG3L1P|ENSG00000223959|Transcript|ENST00000388970|processed_transcript||9/11…	0.1559	0.08955	7.982e-11	1.878	0.3128	0.3382	0.3436	r1	rs73283859
chr16:89958562	C	G		G|intron_variant|MODIFIER|DEF8|ENSG00000140995|Transcript|ENST00000268676|protein_coding||5/12||||||||rs74800773||1||SNV|HGNC|HGNC:25969|YES|||2||CCDS10989.1|ENSP00000268676|Q6ZN54.128||UPI0000359601|Q6ZN54-1||||||0.0904|0.2436|0.0461|0.004|0.0775|0.0174||||||||||||0.2436|AFR||||28973033|||||,G|intron_variant|MODIFIER|DEF8|ENSG00000140995|Transcript|ENST00000418391|protein_coding||5/5||||||||rs74…	0.1621	0.09701	4.372e-10	1.8	0.2945	0.2272	0.1917	r1	rs74800773
chr16:89981987	C	T		T|intron_variant&non_coding_transcript_variant|MODIFIER|AFG3L1P|ENSG00000223959|Transcript|ENST00000388970|processed_transcript||4/11||||||||rs45610233||1||SNV|HGNC|HGNC:314||||1|||||||||||||0.0164|0.003|0.0115|0|0.0676|0.002||||||||||||0.0676|EUR|||||||||,T|intron_variant&non_coding_transcript_variant|MODIFIER|AFG3L1P|ENSG00000223959|Transcript|ENST00000418696|processed_transcript||4/8||||||||rs…	0.1478	0.08616	8.162e-10	1.839	0.7588	0.7754	0.7897	r1	rs45610233
chr16:89919736	C	T	MC1R R160W	T|upstream_gene_variant|MODIFIER|TUBB3|ENSG00000258947|Transcript|ENST00000315491|protein_coding||||||||||rs1805008&CM003595&COSV59625425|3606|1||SNV|HGNC|HGNC:20772|YES|NM_006086.4||1|P1|CCDS10988.1|ENSP00000320295|Q13509.199||UPI00001369F9|Q13509-1|1|||||0.0146|0.0038|0.0029|0|0.0616|0.0041|0.01345|0.07715|0.04717|0.01293|0.008186|0.0579|5.581e-05|0.06428|0.08002|0.0427|0.00524|0.08002|gnomAD_N…	0.1197	0.08345	0.0001111	1.494	3.152e-06	-	-	r2 lead	rs1805008
chr16:89911337	C	T		T|3_prime_UTR_variant|MODIFIER|TCF25|ENSG00000141002|Transcript|ENST00000263346|protein_coding|18/18||||2206|||||rs11538871&COSV54528897||1||SNV|HGNC|HGNC:29181|YES|NM_014972.3||1|P2|CCDS10987.1|ENSP00000263346|Q9BQ70.155||UPI000012A80B|||||||0.0146|0.0038|0.0029|0|0.0616|0.0041||||||||||||0.0616|EUR||0&1|0&1||||||,T|3_prime_UTR_variant|MODIFIER|TCF25|ENSG00000141002|Transcript|ENST00000263347|pr…	0.1179	0.08277	0.0001817	1.481	4.664e-06	0.7363	0.7239	r2	rs11538871
chr16:89827742	G	C		C|upstream_gene_variant|MODIFIER|SPIRE2|ENSG00000204991|Transcript|ENST00000378247|protein_coding||||||||||rs1108064|733|1||SNV|HGNC|HGNC:30623|YES|NM_032451.2||1|P1|CCDS32516.1|ENSP00000367494|Q8WWL2.133||UPI00001C1FA8|Q8WWL2-1||||||0.745|0.8026|0.6859|0.9812|0.5696|0.6462||||||||||||0.9812|EAS|||||||||,C|upstream_gene_variant|MODIFIER|SPIRE2|ENSG00000204991|Transcript|ENST00000393062|protein_co…	0.6297	0.576	0.0003428	1.252	0.1157	0.877	0.4144	r1	rs1108064
chr16:89924435	C	T		T|intron_variant|MODIFIER|TUBB3|ENSG00000258947|Transcript|ENST00000315491|protein_coding||1/3||||||||rs74415461||1||SNV|HGNC|HGNC:20772|YES|NM_006086.4||1|P1|CCDS10988.1|ENSP00000320295|Q13509.199||UPI00001369F9|Q13509-1|1|||||0.0142|0.0045|0.0029|0|0.0586|0.0041||||||||||||0.0586|EUR|||1||||||,T|intron_variant&NMD_transcript_variant|MODIFIER|TUBB3|ENSG00000258947|Transcript|ENST00000553656|nons…	0.1151	0.08277	0.0005114	1.442	1.665e-05	0.1785	0.1706	r2	rs74415461
chr16:89920138	G	C	MC1R D294H	C|upstream_gene_variant|MODIFIER|TUBB3|ENSG00000258947|Transcript|ENST00000315491|protein_coding||||||||||rs1805009&CM950790&COSV59625783|3204|1||SNV|HGNC|HGNC:20772|YES|NM_006086.4||1|P1|CCDS10988.1|ENSP00000320295|Q13509.199||UPI00001369F9|Q13509-1|1|||||0.0034|0.0015|0.0101|0|0.008|0|0.006859|0.02072|0.009086|0.003108|0.0073|0.001691|0|0.001998|0.01625|0.01124|0|0.02072|EA|benign&pathogenic&li…	0.03395	0.01696	0.0007447	2.037	0.00036	0.0001696	-	r3 lead	rs1805009
chr16:89942655	T	C		C|downstream_gene_variant|MODIFIER|TUBB3|ENSG00000258947|Transcript|ENST00000555576|protein_coding||||||||||rs74465604|3894|1||SNV|HGNC|HGNC:20772||||4|||ENSP00000452554||G3V5W4.55|UPI00021CEFAA||1|||||0.0907|0.1967|0.0677|0.004|0.0924|0.0511||||||||||||0.1967|AFR|||||||||	0.1363	0.1024	0.0008009	1.383	2.071e-05	0.9148	0.8808	r2	rs74465604
chr16:89816599	A	T	FANCA V6D	T|missense_variant|MODERATE|FANCA|ENSG00000187741|Transcript|ENST00000389301|protein_coding|1/43||||49|17|6|V/D|gTc/gAc|rs1800282&COSV66881217||-1||SNV|HGNC|HGNC:3582|YES|NM_000135.4||1|P4|CCDS32515.1|ENSP00000373952|O15360.190||UPI0000520A1A|O15360-1|1|deleterious(0.02)|benign(0.021)|||0.0419|0.0061|0.0461|0.002|0.0915|0.0777|0.01432|0.06642|0.07664|0.0143|0.0503|0.1158|0.003645|0.0825|0.09463|0…	0.1276	0.09634	0.001553	1.372	9.605e-05	0.7715	0.8144	r2	rs1800282
chr16:89909230	A	G		G|intron_variant|MODIFIER|TCF25|ENSG00000141002|Transcript|ENST00000263346|protein_coding||16/17||||||||rs1137042||1||SNV|HGNC|HGNC:29181|YES|NM_014972.3||1|P2|CCDS10987.1|ENSP00000263346|Q9BQ70.155||UPI000012A80B|||||||0.2945|0.5787|0.098|0.2877|0.1113|0.2454||||||||||||0.5787|AFR|||||||||,G|intron_variant|MODIFIER|TCF25|ENSG00000141002|Transcript|ENST00000263347|protein_coding||17/18||||||||rs1…	0.128	0.1221	0.5813	1.055	0.1356	0.02862	0.01344	r4 lead	rs1137042
TYR
Position	Reference allele	Alternative allele	Notable consequences	Full consequences	AF in cases	AF in controls	P value	OR	P value 1st	P value 2nd	Region	Existing_variation
chr11:89284793	G	A	TYR R402Q	A|missense_variant|MODERATE|TYR|ENSG00000077498|Transcript|ENST00000263321|protein_coding|4/5||||1284|1205|402|R/Q|cGa/cAa|rs1126809&CM041478&CM971555&COSV54472906||1||SNV|HGNC|HGNC:12442|YES|NM_000372.5||1|P1|CCDS8284.1|ENSP00000263321|P14679.219|L8B082.71|UPI000004441A|P14679-1|1|deleterious(0.03)|probably_damaging(0.994)|Gene3D:1.10.1280.10&Pfam:PF00264&PANTHER:PTHR11474&PANTHER:PTHR11474:SF93…	0.3412	0.2632	3.606e-08	1.45	-	-	r1 lead	rs1126809
chr11:89324933	T	C		C|3_prime_UTR_variant|MODIFIER|NOX4|ENSG00000086991|Transcript|ENST00000263317|protein_coding|18/18||||3689|||||rs11018578||-1||SNV|HGNC|HGNC:7891|YES|NM_016931.5||1|P1|CCDS8285.1|ENSP00000263317|Q9NPH5.157||UPI000045655B|Q9NPH5-1||||||0.1919|0.177|0.2277|0.1796|0.2893|0.0992||||||||||||0.2893|EUR|||||||||,C|downstream_gene_variant|MODIFIER|NOX4|ENSG00000086991|Transcript|ENST00000343727|protein_…	0.3576	0.287	9.034e-07	1.383	0.9646	0.9598	r1	rs11018578
chr11:89244196	G	A		A|intron_variant|MODIFIER|TYR|ENSG00000077498|Transcript|ENST00000263321|protein_coding||3/4||||||||rs10501698||1||SNV|HGNC|HGNC:12442|YES|NM_000372.5||1|P1|CCDS8284.1|ENSP00000263321|P14679.219|L8B082.71|UPI000004441A|P14679-1|1|||||0.1879|0.171|0.2089|0.1944|0.2763|0.0982||||||||||||0.2763|EUR|||||||||	0.3494	0.2802	1.28e-06	1.38	0.9541	0.9935	r1	rs10501698
chr11:89309715	A	C		C|intergenic_variant|MODIFIER|||||||||||||||rs11018567||||SNV|||||||||||||||||||0.3996|0.6815|0.2939|0.3254|0.3459|0.2249||||||||||||0.6815|AFR|||||||||	0.4017	0.3311	1.751e-06	1.357	0.6005	0.5748	r1	rs11018567
chr11:89281187	T	C		C|intron_variant|MODIFIER|TYR|ENSG00000077498|Transcript|ENST00000263321|protein_coding||3/4||||||||rs12273884||1||SNV|HGNC|HGNC:12442|YES|NM_000372.5||1|P1|CCDS8284.1|ENSP00000263321|P14679.219|L8B082.71|UPI000004441A|P14679-1|1|||||0.4149|0.6997|0.3357|0.3115|0.3777|0.2311||||||||||||0.6997|AFR|||||||||,C|upstream_gene_variant|MODIFIER|TYR|ENSG00000077498|Transcript|ENST00000528243|processed_tr…	0.4278	0.3569	2.276e-06	1.347	0.6965	0.653	r1	rs12273884
chr11:89174125	A	C		C|upstream_gene_variant|MODIFIER|TYR|ENSG00000077498|Transcript|ENST00000263321|protein_coding||||||||||rs35537664|3750|1||SNV|HGNC|HGNC:12442|YES|NM_000372.5||1|P1|CCDS8284.1|ENSP00000263321|P14679.219|L8B082.71|UPI000004441A|P14679-1|1|||||0.2200|0.1967|0.2305|0.2133|0.3191|0.1493||||||||||||0.3191|EUR|||||||||,C|upstream_gene_variant|MODIFIER|TYR|ENSG00000077498|Transcript|ENST00000526139|proc…	0.3474	0.2902	8.413e-05	1.302	0.5746	0.5914	r1	rs35537664
chr11:89182872	GA	G		-|intron_variant|MODIFIER|TYR|ENSG00000077498|Transcript|ENST00000263321|protein_coding||1/4||||||||rs34295137||1||deletion|HGNC|HGNC:12442|YES|NM_000372.5||1|P1|CCDS8284.1|ENSP00000263321|P14679.219|L8B082.71|UPI000004441A|P14679-1|1||||||0.8533|0.3746|0.3155|0.3986|0.2587||||||||||||0.8533|AFR|||||||||,-|intron_variant&non_coding_transcript_variant|MODIFIER|TYR|ENSG00000077498|Transcript|ENST00…	0.4357	0.3772	0.0001083	1.275	0.942	0.9783	r1	rs34295137
chr11:89177653	C	T		T|upstream_gene_variant|MODIFIER|TYR|ENSG00000077498|Transcript|ENST00000263321|protein_coding||||||||||rs4547091&CR128149|222|1||SNV|HGNC|HGNC:12442|YES|NM_000372.5||1|P1|CCDS8284.1|ENSP00000263321|P14679.219|L8B082.71|UPI000004441A|P14679-1|1|||||0.4896|0.8729|0.379|0.3185|0.3996|0.319||||||||||||0.8729|AFR|||0&1|17999355&22259223&31123710|||||,T|upstream_gene_variant|MODIFIER|TYR|ENSG000000774…	0.4354	0.3779	0.0001394	1.27	0.8783	0.9577	r1	rs4547091
chr11:89177421	G	C		C|upstream_gene_variant|MODIFIER|TYR|ENSG00000077498|Transcript|ENST00000263321|protein_coding||||||||||rs5021654|454|1||SNV|HGNC|HGNC:12442|YES|NM_000372.5||1|P1|CCDS8284.1|ENSP00000263321|P14679.219|L8B082.71|UPI000004441A|P14679-1|1|||||0.4892|0.8729|0.379|0.3175|0.3996|0.318||||||||||||0.8729|AFR||||26998216&24040225|||||,C|upstream_gene_variant|MODIFIER|TYR|ENSG00000077498|Transcript|ENST000…	0.4352	0.3779	0.0001576	1.268	0.8564	0.935	r1	rs5021654
chr11:89173224	C	G		G|upstream_gene_variant|MODIFIER|TYR|ENSG00000077498|Transcript|ENST00000263321|protein_coding||||||||||rs7949856|4651|1||SNV|HGNC|HGNC:12442|YES|NM_000372.5||1|P1|CCDS8284.1|ENSP00000263321|P14679.219|L8B082.71|UPI000004441A|P14679-1|1|||||0.2191|0.1944|0.2305|0.2133|0.3181|0.1483||||||||||||0.3181|EUR|||||||||,G|upstream_gene_variant|MODIFIER|TYR|ENSG00000077498|Transcript|ENST00000526139|proce…	0.3619	0.3073	0.0001723	1.278	0.2541	0.2753	r1	rs7949856
chr11:89174828	G	A		A|upstream_gene_variant|MODIFIER|TYR|ENSG00000077498|Transcript|ENST00000263321|protein_coding||||||||||rs7925404|3047|1||SNV|HGNC|HGNC:12442|YES|NM_000372.5||1|P1|CCDS8284.1|ENSP00000263321|P14679.219|L8B082.71|UPI000004441A|P14679-1|1|||||0.2192|0.1959|0.2305|0.2133|0.3171|0.1483||||||||||||0.3171|EUR|||||||||,A|upstream_gene_variant|MODIFIER|TYR|ENSG00000077498|Transcript|ENST00000526139|proce…	0.3617	0.3073	0.000195	1.277	0.2414	0.2616	r1	rs7925404
chr11:89340409	GTGTTAAA	G		-|intron_variant|MODIFIER|NOX4|ENSG00000086991|Transcript|ENST00000263317|protein_coding||14/17||||||||rs66522506||-1||deletion|HGNC|HGNC:7891|YES|NM_016931.5||1|P1|CCDS8285.1|ENSP00000263317|Q9NPH5.157||UPI000045655B|Q9NPH5-1|||||||||||||||||||||||||||||||||,-|intron_variant|MODIFIER|NOX4|ENSG00000086991|Transcript|ENST00000343727|protein_coding||14/17||||||||rs66522506||-1||deletion|HGNC|HGNC:7…	0.427	0.3725	0.0002815	1.256	0.3082	0.4256	r1	rs66522506
chr11:89339242	T	A		A|intron_variant|MODIFIER|NOX4|ENSG00000086991|Transcript|ENST00000263317|protein_coding||15/17||||||||rs317180||-1||SNV|HGNC|HGNC:7891|YES|NM_016931.5||1|P1|CCDS8285.1|ENSP00000263317|Q9NPH5.157||UPI000045655B|Q9NPH5-1|||||||0.9788|0.67|0.6716|0.4414|0.4427||||||||||||0.9788|AFR|||||||||,A|intron_variant|MODIFIER|NOX4|ENSG00000086991|Transcript|ENST00000343727|protein_coding||15/17||||||||rs3171…	0.4694	0.4186	0.000919	1.229	0.3713	0.4994	r1	rs317180
chr11:89173994	G	A		A|upstream_gene_variant|MODIFIER|TYR|ENSG00000077498|Transcript|ENST00000263321|protein_coding||||||||||rs7949891|3881|1||SNV|HGNC|HGNC:12442|YES|NM_000372.5||1|P1|CCDS8284.1|ENSP00000263321|P14679.219|L8B082.71|UPI000004441A|P14679-1|1|||||0.5665|0.3926|0.5447|0.6796|0.5855|0.681||||||||||||0.681|SAS|||||||||,A|upstream_gene_variant|MODIFIER|TYR|ENSG00000077498|Transcript|ENST00000526139|process…	0.5539	0.6038	0.0009681	0.8146	0.6665	0.5897	r1	rs7949891
chr11:89490448	C	G		G|intron_variant|MODIFIER|NOX4|ENSG00000086991|Transcript|ENST00000263317|protein_coding||2/17||||||||rs490934||-1||SNV|HGNC|HGNC:7891|YES|NM_016931.5||1|P1|CCDS8285.1|ENSP00000263317|Q9NPH5.157||UPI000045655B|Q9NPH5-1|||||||0.9516|0.8271|0.8006|0.9264|0.8538|0.943|0.9441|0.8957|0.9409|0.7955|0.9445|0.7856|0.8623|0.9419|0.9203|0.8817|0.9516|AFR||||25416100|||||,G|intron_variant|MODIFIER|NOX4|ENSG…	0.9461	0.96	0.04195	0.7325	0.0152	-	r2 lead	rs490934
MTAP/CDKN2A
Position	Reference allele	Alternative allele	Notable consequences	Full consequences	AF in cases	AF in controls	P value	OR	P value 1st	P value 2nd	Region	Existing_variation
chr9:21811155	A	G		G|intron_variant&NMD_transcript_variant|MODIFIER|AL359922.1|ENSG00000264545|Transcript|ENST00000404796|nonsense_mediated_decay||1/4||||||||rs10811623||1||SNV|Clone_based_ensembl_gene||YES|||5|P1||ENSP00000385916||F2Z2F3.58|UPI000045890F|||||||0.3431|0.2095|0.4553|0.4405|0.4165|0.2679||||||||||||0.4553|AMR|||||||||,G|intron_variant&NMD_transcript_variant|MODIFIER|MTAP|ENSG00000099810|Transcript|EN…	0.4079	0.4688	5.84e-05	0.7805	-	-	r1 lead	rs10811623
chr9:21816529	A	G		G|intron_variant&NMD_transcript_variant|MODIFIER|AL359922.1|ENSG00000264545|Transcript|ENST00000404796|nonsense_mediated_decay||2/4||||||||rs7023329||1||SNV|Clone_based_ensembl_gene||YES|||5|P1||ENSP00000385916||F2Z2F3.58|UPI000045890F|||||||0.4499|0.5144|0.4986|0.4732|0.4801|0.273||||||||||||0.5144|AFR|||1|20546537&20585100&26483964&27079684&27229762&21926416&25077817&19863770&26732429&21983787&…	0.4655	0.5265	7.008e-05	0.7835	0.3753	0.4335	r1	rs7023329
chr9:21816638	T	C		C|intron_variant&NMD_transcript_variant|MODIFIER|AL359922.1|ENSG00000264545|Transcript|ENST00000404796|nonsense_mediated_decay||2/4||||||||rs10114559&COSV66477123||1||SNV|Clone_based_ensembl_gene||YES|||5|P1||ENSP00000385916||F2Z2F3.58|UPI000045890F|||||||0.3251|0.1694|0.4539|0.4395|0.4165|0.2321||||||||||||0.4539|AMR||0&1|0&1|18761660|||||,C|intron_variant&NMD_transcript_variant|MODIFIER|MTAP|EN…	0.4086	0.4674	0.000111	0.7873	0.1861	0.1834	r1	rs10114559
chr9:21816574	G	A		A|intron_variant&NMD_transcript_variant|MODIFIER|AL359922.1|ENSG00000264545|Transcript|ENST00000404796|nonsense_mediated_decay||2/4||||||||rs7023680||1||SNV|Clone_based_ensembl_gene||YES|||5|P1||ENSP00000385916||F2Z2F3.58|UPI000045890F||||||||0.8442|0.67|0.6994|0.5298|0.4018||||||||||||0.8442|AFR|||||||||,A|intron_variant&NMD_transcript_variant|MODIFIER|MTAP|ENSG00000099810|Transcript|ENST0000041…	0.5079	0.5665	0.0001307	0.7899	0.3329	0.363	r1	rs7023680
chr9:21813304	A	C		C|intron_variant&NMD_transcript_variant|MODIFIER|AL359922.1|ENSG00000264545|Transcript|ENST00000404796|nonsense_mediated_decay||1/4||||||||rs72691562||1||SNV|Clone_based_ensembl_gene||YES|||5|P1||ENSP00000385916||F2Z2F3.58|UPI000045890F|||||||0.3518|0.152|0.3386|0.3016|0.4662|0.5654||||||||||||0.5654|SAS|||||||||,C|intron_variant&NMD_transcript_variant|MODIFIER|MTAP|ENSG00000099810|Transcript|ENS…	0.49	0.4328	0.0001885	1.259	0.3727	0.4162	r1	rs72691562
chr9:21813242	T	C		C|intron_variant&NMD_transcript_variant|MODIFIER|AL359922.1|ENSG00000264545|Transcript|ENST00000404796|nonsense_mediated_decay||1/4||||||||rs72691561||1||SNV|Clone_based_ensembl_gene||YES|||5|P1||ENSP00000385916||F2Z2F3.58|UPI000045890F|||||||0.3512|0.152|0.3386|0.2996|0.4652|0.5654||||||||||||0.5654|SAS|||||||||,C|intron_variant&NMD_transcript_variant|MODIFIER|MTAP|ENSG00000099810|Transcript|ENS…	0.4895	0.4328	0.0002127	1.257	0.4107	0.4545	r1	rs72691561
chr9:21813496	C	T		T|intron_variant&NMD_transcript_variant|MODIFIER|AL359922.1|ENSG00000264545|Transcript|ENST00000404796|nonsense_mediated_decay||1/4||||||||rs72691563||1||SNV|Clone_based_ensembl_gene||YES|||5|P1||ENSP00000385916||F2Z2F3.58|UPI000045890F|||||||0.3486|0.152|0.3357|0.2986|0.4632|0.5573||||||||||||0.5573|SAS|||||||||,T|intron_variant&NMD_transcript_variant|MODIFIER|MTAP|ENSG00000099810|Transcript|ENS…	0.488	0.4322	0.0002696	1.252	0.4634	0.5075	r1	rs72691563
chr9:21834211	T	C		C|intron_variant&NMD_transcript_variant|MODIFIER|AL359922.1|ENSG00000264545|Transcript|ENST00000404796|nonsense_mediated_decay||4/4||||||||rs10965153||1||SNV|Clone_based_ensembl_gene||YES|||5|P1||ENSP00000385916||F2Z2F3.58|UPI000045890F|||||||0.3035|0.0204|0.4942|0.4444|0.4215|0.2843||||||||||||0.4942|AMR|||||||||,C|intron_variant&NMD_transcript_variant|MODIFIER|MTAP|ENSG00000099810|Transcript|EN…	0.4196	0.4749	0.0002756	0.7994	0.4137	0.4044	r1	rs10965153
chr9:21813519	C	T		T|intron_variant&NMD_transcript_variant|MODIFIER|AL359922.1|ENSG00000264545|Transcript|ENST00000404796|nonsense_mediated_decay||1/4||||||||rs72691564||1||SNV|Clone_based_ensembl_gene||YES|||5|P1||ENSP00000385916||F2Z2F3.58|UPI000045890F|||||||0.3506|0.152|0.3357|0.2986|0.4652|0.5654||||||||||||0.5654|SAS|||||||||,T|intron_variant&NMD_transcript_variant|MODIFIER|MTAP|ENSG00000099810|Transcript|ENS…	0.489	0.4335	0.000304	1.251	0.4954	0.5465	r1	rs72691564
chr9:21828243	T	C		C|intron_variant&NMD_transcript_variant|MODIFIER|AL359922.1|ENSG00000264545|Transcript|ENST00000404796|nonsense_mediated_decay||4/4||||||||rs3927738||1||SNV|Clone_based_ensembl_gene||YES|||5|P1||ENSP00000385916||F2Z2F3.58|UPI000045890F||||||||0.8457|0.6628|0.752|0.5408|0.4387||||||||||||0.8457|AFR|||||||||,C|intron_variant&NMD_transcript_variant|MODIFIER|MTAP|ENSG00000099810|Transcript|ENST000004…	0.5219	0.5767	0.0003366	0.8015	0.4589	0.5296	r1	rs3927738
chr9:21837145	GT	G		-|intron_variant&NMD_transcript_variant|MODIFIER|AL359922.1|ENSG00000264545|Transcript|ENST00000404796|nonsense_mediated_decay||4/4||||||||rs34710113||1||deletion|Clone_based_ensembl_gene||YES|||5|P1||ENSP00000385916||F2Z2F3.58|UPI000045890F||||||||0.1884|0.4942|0.4454|0.3887|0.274||||||||||||0.4942|AMR|||||||||,-|intron_variant&NMD_transcript_variant|MODIFIER|MTAP|ENSG00000099810|Transcript|ENST…	0.3783	0.4315	0.0004058	0.8016	0.7188	0.7416	r1	rs34710113
chr9:21840778	G	A		A|intron_variant&NMD_transcript_variant|MODIFIER|AL359922.1|ENSG00000264545|Transcript|ENST00000404796|nonsense_mediated_decay||4/4||||||||rs4977733||1||SNV|Clone_based_ensembl_gene||YES|||5|P1||ENSP00000385916||F2Z2F3.58|UPI000045890F|||||||0.3397|0.1679|0.4957|0.4435|0.4095|0.2822||||||||||||0.4957|AMR|||||||||,A|intron_variant&NMD_transcript_variant|MODIFIER|MTAP|ENSG00000099810|Transcript|ENS…	0.4007	0.4532	0.0005149	0.8068	0.6034	0.6617	r1	rs4977733
chr9:21838146	A	G		G|intron_variant&NMD_transcript_variant|MODIFIER|AL359922.1|ENSG00000264545|Transcript|ENST00000404796|nonsense_mediated_decay||4/4||||||||rs7868783||1||SNV|Clone_based_ensembl_gene||YES|||5|P1||ENSP00000385916||F2Z2F3.58|UPI000045890F|||||||0.3423|0.1672|0.4971|0.4514|0.4095|0.2873||||||||||||0.4971|AMR|||||||||,G|intron_variant&NMD_transcript_variant|MODIFIER|MTAP|ENSG00000099810|Transcript|ENS…	0.403	0.4552	0.0005815	0.8079	0.6261	0.673	r1	rs7868783
chr9:21803730	T	TCTTAA		CTTAA|intron_variant&NMD_transcript_variant|MODIFIER|AL359922.1|ENSG00000264545|Transcript|ENST00000404796|nonsense_mediated_decay||1/4||||||||rs58654170||1||insertion|Clone_based_ensembl_gene||YES|||5|P1||ENSP00000385916||F2Z2F3.58|UPI000045890F||||||||0.851|0.6297|0.7034|0.496|0.3569||||||||||||0.851|AFR|||||||||,CTTAA|intron_variant&NMD_transcript_variant|MODIFIER|MTAP|ENSG00000099810|Transcri…	0.4775	0.5299	0.0006208	0.811	0.5928	0.5842	r1	rs58654170
chr9:21803881	C	A		A|intron_variant&NMD_transcript_variant|MODIFIER|AL359922.1|ENSG00000264545|Transcript|ENST00000404796|nonsense_mediated_decay||1/4||||||||rs871024||1||SNV|Clone_based_ensembl_gene||YES|||5|P1||ENSP00000385916||F2Z2F3.58|UPI000045890F||||||||0.8502|0.6297|0.7063|0.496|0.3569||||||||||||0.8502|AFR|||1|21912186|||||,A|intron_variant&NMD_transcript_variant|MODIFIER|MTAP|ENSG00000099810|Transcript|EN…	0.4775	0.5299	0.0006208	0.811	0.5928	0.5842	r1	rs871024
chr9:21804694	A	G		G|intron_variant&NMD_transcript_variant|MODIFIER|AL359922.1|ENSG00000264545|Transcript|ENST00000404796|nonsense_mediated_decay||1/4||||||||rs869329||1||SNV|Clone_based_ensembl_gene||YES|||5|P1||ENSP00000385916||F2Z2F3.58|UPI000045890F||||||||0.851|0.6297|0.7024|0.497|0.3579||||||||||||0.851|AFR|||1|31794051&30429480|||||,G|intron_variant&NMD_transcript_variant|MODIFIER|MTAP|ENSG00000099810|Transc…	0.4775	0.5299	0.0006208	0.811	0.5928	0.5842	r1	rs869329
chr9:21805209	C	CAG		AG|intron_variant&NMD_transcript_variant|MODIFIER|AL359922.1|ENSG00000264545|Transcript|ENST00000404796|nonsense_mediated_decay||1/4||||||||rs80138396||1||insertion|Clone_based_ensembl_gene||YES|||5|P1||ENSP00000385916||F2Z2F3.58|UPI000045890F||||||||0.8502|0.6297|0.7034|0.498|0.3579||||||||||||0.8502|AFR|||||||||,AG|intron_variant&NMD_transcript_variant|MODIFIER|MTAP|ENSG00000099810|Transcript|E…	0.4775	0.5299	0.0006208	0.811	0.5928	0.5842	r1	rs80138396
chr9:21803184	G	C		C|intron_variant&NMD_transcript_variant|MODIFIER|AL359922.1|ENSG00000264545|Transcript|ENST00000404796|nonsense_mediated_decay||1/4||||||||rs935055||1||SNV|Clone_based_ensembl_gene||YES|||5|P1||ENSP00000385916||F2Z2F3.58|UPI000045890F||||||||0.8502|0.6297|0.7034|0.497|0.3753||||||||||||0.8502|AFR|||||||||,C|intron_variant&NMD_transcript_variant|MODIFIER|MTAP|ENSG00000099810|Transcript|ENST0000041…	0.4778	0.5299	0.0006917	0.8119	0.6053	0.5999	r1	rs935055
chr9:21804618	A	G		G|intron_variant&NMD_transcript_variant|MODIFIER|AL359922.1|ENSG00000264545|Transcript|ENST00000404796|nonsense_mediated_decay||1/4||||||||rs869330||1||SNV|Clone_based_ensembl_gene||YES|||5|P1||ENSP00000385916||F2Z2F3.58|UPI000045890F||||||||0.8616|0.6297|0.7034|0.497|0.3487||||||||||||0.8616|AFR|||1|25077817&30681428|||||,G|intron_variant&NMD_transcript_variant|MODIFIER|MTAP|ENSG00000099810|Tran…	0.4775	0.5292	0.0007726	0.8132	0.6413	0.6254	r1	rs869330
chr9:21816759	G	A	MTAP V56I	A|missense_variant&NMD_transcript_variant|MODERATE|AL359922.1|ENSG00000264545|Transcript|ENST00000404796|nonsense_mediated_decay|3/5||||279|166|56|V/I|Gtc/Atc|rs7023954&COSV66477132||1||SNV|Clone_based_ensembl_gene||YES|||5|P1||ENSP00000385916||F2Z2F3.58|UPI000045890F|||tolerated(0.17)|benign(0.056)|||0.3882|0.4334|0.4438|0.4375|0.3946|0.2301|0.4349|0.415|0.3966|0.4355|0.4162|0.3795|0.4613|0.435|…	0.3872	0.4376	0.0008481	0.8121	0.2209	0.2747	r1	rs7023954
chr9:21817755	A	G		G|intron_variant&NMD_transcript_variant|MODIFIER|AL359922.1|ENSG00000264545|Transcript|ENST00000404796|nonsense_mediated_decay||3/4||||||||rs7027989||1||SNV|Clone_based_ensembl_gene||YES|||5|P1||ENSP00000385916||F2Z2F3.58|UPI000045890F||||||||0.8442|0.6455|0.75|0.5099|0.3998||||||||||||0.8442|AFR||||23361049&19272367&20302706&19427650&27994653|||||,G|intron_variant&NMD_transcript_variant|MODIFIER…	0.4862	0.5373	0.0008648	0.8149	0.626	0.6146	r1	rs7027989
chr9:21982479	AT	A		-|intron_variant&NMD_transcript_variant|MODIFIER|AL359922.1|ENSG00000264545|Transcript|ENST00000404796|nonsense_mediated_decay||4/4||||||||rs35302371||1||deletion|Clone_based_ensembl_gene||YES|||5|P1||ENSP00000385916||F2Z2F3.58|UPI000045890F||||||||0.0779|0.0922|0.1865|0.1481|0.0971||||||||||||0.1865|EAS|||||||||,-|intron_variant|MODIFIER|CDKN2A|ENSG00000147889|Transcript|ENST00000494262|protein_…	0.1179	0.152	0.0009591	0.746	0.002237	-	r2 lead	rs35302371
CASP8
Position	Reference allele	Alternative allele	Notable consequences	Full consequences	AF in cases	AF in controls	P value	OR	P value 1st	P value 2nd	Region	Existing_variation
chr2:201286440	A	G		G|intron_variant|MODIFIER|CASP8|ENSG00000064012|Transcript|ENST00000264274|protein_coding||6/6||||||||rs3769818&COSV51844734||1||SNV|HGNC|HGNC:1509||||5|||ENSP00000264274|Q14790.240||UPI000002AB9B|Q14790-3|1||||||0.8109|0.5677|0.6964|0.7167|0.862|0.7916|0.7179|0.7014|0.7876|0.5309|0.6119|0.7048|0.6729|0.7213|0.6845|0.8246|0.862|SAS||0&1|1&1|21708280&21283657&28652652&25214541&22500158&23973201&22…	0.7016	0.7537	0.0001472	0.7683	-	-	r1 lead	rs3769818
chr2:201288502	C	A		A|downstream_gene_variant|MODIFIER|CASP8|ENSG00000064012|Transcript|ENST00000264274|protein_coding||||||||||rs700635|791|1||SNV|HGNC|HGNC:1509||||5|||ENSP00000264274|Q14790.240||UPI000002AB9B|Q14790-3|1|||||0.7452|0.8109|0.5677|0.6964|0.7167|0.862||||||||||||0.862|SAS||||22972951&21983787&22056502&26740556&26795348&31783611&25855136&29890168|||||,A|downstream_gene_variant|MODIFIER|CASP8|ENSG00000…	0.7016	0.7537	0.0001472	0.7683	-	-	r1 lead	rs700635
chr2:201384985	A	T		T|intron_variant|MODIFIER|TRAK2|ENSG00000115993|Transcript|ENST00000332624|protein_coding||14/15||||||||rs2714486||-1||SNV|HGNC|HGNC:13206|YES|NM_015049.3||1|P1|CCDS2347.1|ENSP00000328875|O60296.161||UPI0000125022|O60296-1||||||0.1781|0.1467|0.3141|0.2421|0.1829|0.0532||||||||||||0.3141|AMR|||1|31757997|||||,T|upstream_gene_variant|MODIFIER|STRADB|ENSG00000082146|Transcript|ENST00000458269|protei…	0.181	0.1398	0.000289	1.36	0.1598	0.1621	r1	rs2714486
chr2:201288355	T	G		G|downstream_gene_variant|MODIFIER|CASP8|ENSG00000064012|Transcript|ENST00000264274|protein_coding||||||||||rs1035142|644|1||SNV|HGNC|HGNC:1509||||5|||ENSP00000264274|Q14790.240||UPI000002AB9B|Q14790-3|1||||||0.3782|0.4697|0.6825|0.6143|0.6564||||||||||||0.6825|EAS|||1|23720679&26905515&29542026&24098683&21472143&22056502&26740556&24464182&26741700&27062911&27197191&25937777&26823859|||||,G|downs…	0.6082	0.6615	0.0003252	0.7945	0.4124	0.4589	r1	rs1035142
chr2:201406624	C	T		T|intron_variant|MODIFIER|TRAK2|ENSG00000115993|Transcript|ENST00000332624|protein_coding||3/15||||||||rs2540334||-1||SNV|HGNC|HGNC:13206|YES|NM_015049.3||1|P1|CCDS2347.1|ENSP00000328875|O60296.161||UPI0000125022|O60296-1||||||0.1797|0.1467|0.3112|0.252|0.1829|0.0532||||||||||||0.3112|AMR||||31757997|||||,T|downstream_gene_variant|MODIFIER|SCYL2P1|ENSG00000213090|Transcript|ENST00000392253|proces…	0.1812	0.1404	0.000342	1.355	0.1777	0.1805	r1	rs2540334
chr2:201258272	A	G	CASP8 K14R	G|intron_variant|MODIFIER|CASP8|ENSG00000064012|Transcript|ENST00000264274|protein_coding||2/6||||||||rs3769823&COSV51848843||1||SNV|HGNC|HGNC:1509||||5|||ENSP00000264274|Q14790.240||UPI000002AB9B|Q14790-3|1||||||0.5862|0.5922|0.6964|0.6918|0.6677|0.5916|0.7059|0.66|0.5761|0.5385|0.5769|0.7099|0.648|0.7056|0.6469|0.6801|0.7099|gnomAD_EAS|benign|0&1|1&1|24033266&19531679&28738859&31872004&28738811…	0.6879	0.7368	0.0004553	0.7873	0.7237	0.7877	r1	rs3769823
chr2:201286716	G	C		C|3_prime_UTR_variant|MODIFIER|CASP8|ENSG00000064012|Transcript|ENST00000264274|protein_coding|7/7||||1545|||||rs3185378||1||SNV|HGNC|HGNC:1509||||5|||ENSP00000264274|Q14790.240||UPI000002AB9B|Q14790-3|1||||||0.379|0.4697|0.6835|0.6143|0.6564||||||||||||0.6835|EAS|benign||1||||||,C|3_prime_UTR_variant|MODIFIER|CASP8|ENSG00000064012|Transcript|ENST00000264275|protein_coding|10/10||||1893|||||rs318…	0.605	0.6567	0.000478	0.8005	0.5181	0.5729	r1	rs3185378
chr2:201261892	A	G		G|intron_variant|MODIFIER|CASP8|ENSG00000064012|Transcript|ENST00000264274|protein_coding||2/6||||||||rs1861270&COSV51846764||1||SNV|HGNC|HGNC:1509||||5|||ENSP00000264274|Q14790.240||UPI000002AB9B|Q14790-3|1|||||0.7486|0.8101|0.5749|0.7014|0.7266|0.8599||||||||||||0.8599|SAS||0&1|0&1|19531679&26758508&26795348|||||,G|intron_variant|MODIFIER|CASP8|ENSG00000064012|Transcript|ENST00000264275|protein…	0.7192	0.7653	0.0006383	0.7858	0.4702	0.4061	r1	rs1861270
chr2:201260274	T	C		C|intron_variant|MODIFIER|CASP8|ENSG00000064012|Transcript|ENST00000264274|protein_coding||2/6||||||||rs6754084&COSV51859738||1||SNV|HGNC|HGNC:1509||||5|||ENSP00000264274|Q14790.240||UPI000002AB9B|Q14790-3|1||||||0.7958|0.5749|0.7014|0.7266|0.8599||||||||||||0.8599|SAS||0&1|0&1|29899370&26795348&30116257|||||,C|intron_variant|MODIFIER|CASP8|ENSG00000064012|Transcript|ENST00000264275|protein_codin…	0.7195	0.7653	0.0007195	0.7868	0.4359	0.3752	r1	rs6754084
chr2:201263224	A	C		C|intron_variant|MODIFIER|CASP8|ENSG00000064012|Transcript|ENST00000264274|protein_coding||2/6||||||||rs6435074||1||SNV|HGNC|HGNC:1509||||5|||ENSP00000264274|Q14790.240||UPI000002AB9B|Q14790-3|1||||||0.7958|0.5749|0.7014|0.7266|0.8599||||||||||||0.8599|SAS||||21514219&31629678&22056502&19318553&26795348|||||,C|intron_variant|MODIFIER|CASP8|ENSG00000064012|Transcript|ENST00000264275|protein_coding…	0.7195	0.7653	0.0007195	0.7868	0.4234	0.3634	r1	rs6435074
chr2:201265585	A	C		C|intron_variant|MODIFIER|CASP8|ENSG00000064012|Transcript|ENST00000264274|protein_coding||2/6||||||||rs2349070||1||SNV|HGNC|HGNC:1509||||5|||ENSP00000264274|Q14790.240||UPI000002AB9B|Q14790-3|1||||||0.7958|0.5735|0.7004|0.7266|0.8599||||||||||||0.8599|SAS||||26795348|||||,C|intron_variant|MODIFIER|CASP8|ENSG00000064012|Transcript|ENST00000264275|protein_coding||2/9||||||||rs2349070||1||SNV|HGNC|…	0.7195	0.7653	0.0007195	0.7868	0.4234	0.3634	r1	rs2349070
chr2:201255066	T	C		C|intron_variant|MODIFIER|CASP8|ENSG00000064012|Transcript|ENST00000264274|protein_coding||2/6||||||||rs10931934||1||SNV|HGNC|HGNC:1509||||5|||ENSP00000264274|Q14790.240||UPI000002AB9B|Q14790-3|1|||||0.3770|0.1309|0.4986|0.4772|0.5716|0.32||||||||||||0.5716|EUR||||19531679&26795348|||||,C|intron_variant|MODIFIER|CASP8|ENSG00000064012|Transcript|ENST00000264275|protein_coding||2/9||||||||rs1093193…	0.5758	0.6262	0.0007957	0.8103	0.2954	0.3498	r1	rs10931934
chr2:201254030	G	A		A|intron_variant|MODIFIER|CASP8|ENSG00000064012|Transcript|ENST00000264274|protein_coding||2/6||||||||rs7585508||1||SNV|HGNC|HGNC:1509||||5|||ENSP00000264274|Q14790.240||UPI000002AB9B|Q14790-3|1|||||0.3770|0.1309|0.4986|0.4782|0.5716|0.319||||||||||||0.5716|EUR|||||||||,A|intron_variant|MODIFIER|CASP8|ENSG00000064012|Transcript|ENST00000264275|protein_coding||2/9||||||||rs7585508||1||SNV|HGNC|HGN…	0.575	0.6255	0.000797	0.8101	0.2884	0.3423	r1	rs7585508
chr2:201286677	G	A		A|3_prime_UTR_variant|MODIFIER|CASP8|ENSG00000064012|Transcript|ENST00000264274|protein_coding|7/7||||1506|||||rs17860428||1||SNV|HGNC|HGNC:1509||||5|||ENSP00000264274|Q14790.240||UPI000002AB9B|Q14790-3|1|||||0.0699|0.0091|0.147|0.003|0.1928|0.0399||||||||||||0.1928|EUR|benign||1||||||,A|3_prime_UTR_variant|MODIFIER|CASP8|ENSG00000064012|Transcript|ENST00000264275|protein_coding|10/10||||1854||||…	0.2037	0.1635	0.0008564	1.309	0.4782	0.495	r1	rs17860428
chr2:201259779	G	T		T|intron_variant|MODIFIER|CASP8|ENSG00000064012|Transcript|ENST00000264274|protein_coding||2/6||||||||rs6735656||1||SNV|HGNC|HGNC:1509||||5|||ENSP00000264274|Q14790.240||UPI000002AB9B|Q14790-3|1|||||0.7446|0.7958|0.5735|0.7014|0.7266|0.8599||||||||||||0.8599|SAS|||1|25837821&26857527&29753029&26795348|||||,T|intron_variant|MODIFIER|CASP8|ENSG00000064012|Transcript|ENST00000264275|protein_coding||…	0.7192	0.7639	0.0009334	0.7918	0.3104	0.2616	r1	rs6735656
chr2:201258756	TATTCTGTC	T		-|intron_variant|MODIFIER|CASP8|ENSG00000064012|Transcript|ENST00000264274|protein_coding||2/6||||||||rs59308963||1||deletion|HGNC|HGNC:1509||||5|||ENSP00000264274|Q14790.240||UPI000002AB9B|Q14790-3|1|||||0.2566|0.792|0.5735|0.7014|0.7256|0.8599||||||||||||0.8599|SAS|||1|29892016&23844036|||||,-|intron_variant|MODIFIER|CASP8|ENSG00000064012|Transcript|ENST00000264275|protein_coding||2/9||||||||rs…	0.7177	0.7626	0.00095	0.7917	0.3627	0.3082	r1	rs59308963
chr2:201652788	G	C		C|intron_variant|MODIFIER|MPP4|ENSG00000082126|Transcript|ENST00000315506|protein_coding||14/17||||||||rs191947901||-1||SNV|HGNC|HGNC:13680||||1|A2||ENSP00000319363|Q96JB8.168||UPI000013DE35|Q96JB8-2||||||0.0016|0|0.0014|0|0.007|0||||||||||||0.007|EUR|||||||||,C|intron_variant|MODIFIER|MPP4|ENSG00000082126|Transcript|ENST00000359962|protein_coding||17/20||||||||rs191947901||-1||SNV|HGNC|HGNC:1368…	0.002554	0.00882	0.003586	0.2877	0.00496	-	r2 lead	rs191947901
OCA2
Position	Reference allele	Alternative allele	Notable consequences	Full consequences	AF in cases	AF in controls	P value	OR	P value 1st	P value 2nd	Region	Existing_variation
chr15:28114112	G	A		A|intron_variant|MODIFIER|HERC2|ENSG00000128731|Transcript|ENST00000261609|protein_coding||90/92||||||||rs12593929||-1||SNV|HGNC|HGNC:4868|YES|NM_004667.6||1|P1|CCDS10021.1|ENSP00000261609|O95714.181||UPI00004578F7||1|||||0.6346|0.3767|0.8588|0.5804|0.8956|0.6115||||||||||||0.8956|EUR|||||||||,A|upstream_gene_variant|MODIFIER|HERC2|ENSG00000128731|Transcript|ENST00000562136|retained_intron|||||||…	0.9587	0.9362	0.0009069	1.579	-	-	r1 lead	rs12593929
chr15:28132626	C	T		T|intron_variant|MODIFIER|HERC2|ENSG00000128731|Transcript|ENST00000261609|protein_coding||80/92||||||||rs8025035&COSV55334004||-1||SNV|HGNC|HGNC:4868|YES|NM_004667.6||1|P1|CCDS10021.1|ENSP00000261609|O95714.181||UPI00004578F7||1|||||0.6236|0.3336|0.8573|0.5833|0.8956|0.6115|0.4623|0.9348|0.8433|0.4352|0.9019|0.8811|0.5497|0.9879|0.9299|0.8688|0.6246|0.9879|gnomAD_FIN||0&1|0&1||||||,T|intron_vari…	0.9584	0.9362	0.0009379	1.569	NA	NA	r1	rs8025035
chr15:27738119	T	A		A|intergenic_variant|MODIFIER|||||||||||||||rs62001328||||SNV|||||||||||||||||||0.4251|0.3101|0.3573|0.6458|0.3539|0.4744||||||||||||0.6458|EAS|||||||||	0.3504	0.3182	0.02626	1.156	0.02484	-	r2 lead	rs62001328
CDH1
Position	Reference allele	Alternative allele	Notable consequences	Full consequences	AF in cases	AF in controls	P value	OR	P value 1st	P value 2nd	Region	Existing_variation
chr16:68770202	T	C		C|intron_variant|MODIFIER|CDH1|ENSG00000039068|Transcript|ENST00000261769|protein_coding||2/15||||||||rs181642569||1||SNV|HGNC|HGNC:1748|YES|NM_004360.5||1|P1|CCDS10869.1|ENSP00000261769|P12830.245|A0A0U2ZQU7.30|UPI00000341EF|P12830-1|1|||||0.0020|0|0.0043|0|0.007|0||||||||||||0.007|EUR|||||||||,C|intron_variant|MODIFIER|CDH1|ENSG00000039068|Transcript|ENST00000422392|protein_coding||2/14||||||||…	0.001276	0.007463	0.0006509	0.1699	-	-	r1 lead	rs181642569
chr16:68696612	G	A		A|intron_variant|MODIFIER|CDH3|ENSG00000062038|Transcript|ENST00000264012|protein_coding||15/15||||||||rs35789195||1||SNV|HGNC|HGNC:1762|YES|NM_001793.6||1|P1|CCDS10868.1|ENSP00000264012|P22223.199||UPI0000161BFF|P22223-1|1|||||0.0056|0.0008|0.0086|0|0.0199|0.001||||||||||||0.0199|EUR|||||||||,A|intron_variant|MODIFIER|CDH3|ENSG00000062038|Transcript|ENST00000429102|protein_coding||15/15||||||||r…	0.0245	0.03731	0.01567	0.648	0.00886	-	r2 lead	rs35789195
CCND1
Position	Reference allele	Alternative allele	Notable consequences	Full consequences	AF in cases	AF in controls	P value	OR	P value 1st	P value 2nd	Region	Existing_variation
chr11:69697346	T	C		C|downstream_gene_variant|MODIFIER|FGF19|ENSG00000162344|Transcript|ENST00000294312|protein_coding||||||||||rs17136816|892|-1||SNV|HGNC|HGNC:3675|YES|NM_005117.3||1|P1|CCDS8193.1|ENSP00000294312|O95750.183||UPI0000037216|||||||0.0385|0.0008|0.1988|0.0357|0.0139|0.0041||||||||||||0.1988|AMR|||||||||,C|regulatory_region_variant|MODIFIER|||RegulatoryFeature|ENSR00001185618|enhancer||||||||||rs171368…	0.02067	0.03731	0.0008546	0.5446	-	1.25e-19	r1 lead	rs17136816
chr11:69366942	T	C		C|intron_variant&non_coding_transcript_variant|MODIFIER|MYEOV|ENSG00000172927|Transcript|ENST00000540356|processed_transcript||2/3||||||||rs77925438||1||SNV|HGNC|HGNC:7563||||3|||||||||||||0.0990|0.0219|0.0548|0.1002|0.1412|0.1902||||||||||||0.1902|SAS|||||||||,C|intron_variant&non_coding_transcript_variant|MODIFIER|MYEOV|ENSG00000172927|Transcript|ENST00000541137|processed_transcript||3/4|||||||…	0.1455	0.1136	0.002671	1.328	0.004553	-	r2 lead	rs77925438
