# Supplementary material for: Defining novel causal SNPs and linked phenotypes at melanoma-associated loci
Source: Hum Mol Genet. 2022 Mar 31;31(17):2845–56. doi: 10.1093/hmg/ddac074 (PMC9433725; doi:10.1093/hmg/ddac074)
Supplement: Supplementary_Table_2_ddac074 [file supplementary_table_2_ddac074.xlsx]

## Sheet: Suplementary Table 2
Supplementary Table 2. Association between associated SNPs and melanoma-linked traits. ‘REF’ refers to reference allele, ‘ALT’ is alternative allele. OR: Odds ratio, SE: Standard error, P:P-value, BETA: Beta coefficient. Sunburn: sunburn history, Skin: skin colour, tanning: Tanning ability, pigscore: pigmentation score, TEL: Telomere length, NAEV: naevus count.
ID	REF	ALT	sunburn_OR	sunburn_SE	sunburn_P	redhair_OR	redhair_SE	redhair_P	skin_BETA	skin_SE	skin_P	nonredhair_BETA	nonredhair_SE	nonredhair_P	tanning_BETA	tanning_SE	tanning_P	pigscore_BETA	pigscore_SE	pigscore_P	BETA_TEL_CORR	SE_TEL	P_TEL	BETA_NAEV_CORR	SE_NAEV	P_NAEV
rs935055	C	G	0.993264	0.00675682	0.317163	1.00167	0.0111317	0.880782	0.00350837	0.00135017	0.00936447	-0.000886567	0.00179196	0.62078	-0.00687456	0.00232391	0.00309474	0.0055345	0.00354632	0.118611	0.002158	0.005026	0.667711	0.0867	0.00587372	2.627e-49
rs58654170	I	D	NA	NA	NA	NA	NA	NA	NA	NA	NA	NA	NA	NA	NA	NA	NA	NA	NA	NA	0.002957	0.006594	0.65388	NA	NA	NA
rs871024	A	C	0.993774	0.00675617	0.355244	1.00157	0.0111305	0.888214	0.0035389	0.00135	0.00875724	-0.00087325	0.00179175	0.625995	-0.00687709	0.00232362	0.00308015	0.00559827	0.00354592	0.114385	0.001574	0.005008	0.753292	0.087	0.00587229	1.166e-49
rs869330	G	A	0.993742	0.00675742	0.352875	1.00161	0.0111326	0.885402	0.00354265	0.00135027	0.00869942	-0.000824576	0.0017921	0.645432	-0.00688405	0.0023241	0.00305641	0.00565611	0.00354663	0.110761	0.001582	0.005008	0.752035	0.0873	0.00587454	5.927e-50
rs869329	G	A	0.99361	0.00675725	0.342765	1.00147	0.0111324	0.89482	0.00353884	0.00135024	0.00877054	-0.000837093	0.00179206	0.640419	-0.00690985	0.00232405	0.00294739	0.00566985	0.00354658	0.109893	0.001675	0.005007	0.737971	0.087	0.00587261	1.18e-49
rs10811623	G	A	NA	NA	NA	NA	NA	NA	NA	NA	NA	NA	NA	NA	NA	NA	NA	NA	NA	NA	0.004391	0.006404	0.492952	NA	NA	NA
rs72691561	C	T	1.01242	0.00679989	0.0693861	1.00736	0.0112005	0.51293	-0.00445451	0.00135818	0.00103905	0.000119742	0.00180279	0.947043	0.00702029	0.00233813	0.00267767	-0.00756612	0.00356829	0.033975	-0.001464	0.005046	0.771767	-0.0767	0.00593932	3.756e-38
rs72691562	C	A	1.01242	0.00679971	0.0693802	1.0074	0.0112003	0.51047	-0.00445915	0.00135815	0.00102627	0.000122807	0.00180276	0.945689	0.00700731	0.00233808	0.00272632	-0.00755901	0.00356822	0.0341396	-0.001495	0.005046	0.76695	-0.0767	0.00593957	3.783e-38
rs72691563	T	C	1.01233	0.00680293	0.0717386	1.00723	0.0112063	0.520118	-0.00434769	0.00135886	0.00137668	6.94957e-05	0.00180376	0.969266	0.00710077	0.00233939	0.00240312	-0.00743202	0.00357011	0.0373677	-0.001542	0.005046	0.759926	-0.0768	0.00594133	3.194e-38
rs72691564	T	C	1.01231	0.00680017	0.0718818	1.00743	0.0112013	0.508444	-0.00448538	0.00135827	0.000959172	0.000135397	0.00180292	0.940136	0.00702335	0.00233829	0.00266795	-0.00759712	0.00356854	0.033262	-0.001412	0.005046	0.779574	-0.0767	0.00593765	3.583e-38
rs7023329	G	A	0.992353	0.00673554	0.254389	0.99341	0.011099	0.551358	0.00228167	0.00134607	0.0900648	-0.00198824	0.00178671	0.265797	-0.00513344	0.00231737	0.0267471	0.00339255	0.00353683	0.337456	0.00504	0.004962	0.30972	0.0729	0.00586218	1.674e-35
rs7023680	A	G	0.988654	0.00677488	0.0921159	0.996143	0.0111591	0.729082	0.00379025	0.00135316	0.0050943	-0.000987497	0.00179623	0.582483	-0.00662777	0.00232957	0.00444044	0.00568783	0.00355514	0.109624	0.002136	0.005006	0.669668	0.076	0.00587304	2.659e-38
rs10114559	C	T	0.985744	0.00676969	0.0339201	0.992354	0.0111564	0.491463	0.00280397	0.00135368	0.038326	-0.00103594	0.00179736	0.564367	-0.00354082	0.00233058	0.12869	0.00418036	0.00355788	0.240013	0.003343	0.004995	0.503303	0.0595	0.0059376	1.234e-23
rs7023954	A	G	0.987308	0.00681146	0.0607516	0.991947	0.0112236	0.471274	0.00265779	0.00136223	0.0510509	-0.000899337	0.0018085	0.61899	-0.004418	0.00234501	0.0595654	0.00509924	0.00357997	0.154337	0.002525	0.005025	0.615383	0.0669	0.00611768	7.796e-28
rs7027989	G	A	0.991458	0.00675438	0.204061	0.996741	0.0111258	0.769201	0.00362877	0.00134938	0.00716249	-0.000930233	0.00179084	0.603454	-0.00717837	0.00232264	0.0019976	0.00634723	0.00354446	0.0733347	0.000514	0.004999	0.918087	0.0859	0.00587165	1.818e-48
rs3927738	C	T	0.990354	0.00682241	0.155378	0.995606	0.0112359	0.695091	0.00364823	0.00136272	0.00742516	-0.000829281	0.00180863	0.646584	-0.00612274	0.00234568	0.0090488	0.00545225	0.0035792	0.12768	0.000268	0.005071	0.957816	0.0767	0.00606547	1.187e-36
rs10965153	C	T	0.981341	0.00675898	0.00532465	1.00252	0.0111463	0.821604	0.00109524	0.00135196	0.417875	-0.00109151	0.00179447	0.543011	-0.00215272	0.00232725	0.354963	0.00075156	0.0035519	0.832424	0.002889	0.005097	0.570823	0.057	0.00615945	2.161e-20
rs34710113	D	I	NA	NA	NA	NA	NA	NA	NA	NA	NA	NA	NA	NA	NA	NA	NA	NA	NA	NA	0.0037	0.006629	0.576697	NA	NA	NA
rs7868783	G	A	0.983675	0.00680695	0.0156018	0.997829	0.0112274	0.84653	0.00162372	0.00136207	0.233225	-0.00100816	0.0018079	0.577089	-0.00213528	0.00234471	0.362464	0.00179625	0.003579	0.615747	0.001654	0.005026	0.742143	0.0616	0.00594088	3.437e-25
rs4977733	A	G	0.983146	0.00681476	0.0126239	0.999259	0.011242	0.9474	0.00162545	0.00136371	0.23329	-0.000826003	0.00181001	0.648136	-0.00190935	0.00234749	0.416014	0.0016466	0.00358325	0.645855	0.001839	0.005029	0.71466	0.0614	0.00594055	4.856e-25
rs62001328	A	T	0.991319	0.00713843	0.221941	1.00787	0.0117732	0.505672	-0.00178938	0.00142906	0.210522	-0.00701203	0.00189632	0.000217588	0.00129212	0.00245946	0.599327	-0.00869677	0.00375409	0.0205253	-0.005621	0.005269	0.286046	0.0009	0.000516311	0.08131
rs12593929	A	G	0.865363	0.0161908	4.20721e-19	0.788219	0.0286205	9.17678e-17	0.208285	0.00311261	0	0.367418	0.0040661	0	-0.183666	0.00536216	1.02888e-256	0.626312	0.00815145	0	0.003328	0.012898	0.796384	0.0142	0.0154904	0.3593
rs8025035	T	C	0.865368	0.0161842	4.08424e-19	0.788428	0.0286045	9.54055e-17	0.208084	0.00311106	0	0.367222	0.004064	0	-0.183717	0.00535939	4.05115e-257	0.626047	0.00814715	0	0.004537	0.013065	0.728376	0.013	0.0160618	0.4183
rs35789195	A	G	0.988682	0.0205836	0.580258	1.04444	0.0346299	0.209256	0.00816034	0.00412614	0.0479616	0.00120449	0.00547096	0.825745	-0.00806392	0.00710637	0.256483	0.0060325	0.0108382	0.577804	-0.015103	0.022442	0.500966	-0.0106	0.0276841	0.7018
rs181642569	C	T	1.01433	0.060359	0.813623	0.903431	0.0937125	0.278503	-0.000256165	0.0121254	0.983145	0.0240212	0.0161232	0.136264	-0.0349287	0.0208657	0.0941367	0.0743303	0.0318284	0.019526	-0.015236	0.064131	0.812202	NA	NA	NA
rs77925438	C	T	1.00553	0.00997149	0.580542	0.996598	0.0164109	0.835519	0.00552591	0.00198675	0.00541307	0.0127714	0.00263592	1.26568e-06	-0.00275809	0.00341891	0.419831	0.0169304	0.00522403	0.00119178	-0.004218	0.006941	0.543426	0.0103	0.00929871	0.268
rs17136816	C	T	1.02522	0.0217644	0.25251	1.00771	0.0358794	0.830535	-0.00291953	0.00433438	0.500582	0.00016219	0.00575205	0.977505	0.00677353	0.00745387	0.363495	-0.0141233	0.011386	0.214822	-0.013277	0.01761	0.450889	-0.0327	0.0289456	0.2586
rs7949856	G	C	0.892431	0.0070352	7.3663e-59	1.06387	0.0117973	1.54008e-07	0.0367273	0.00141962	1.90389e-147	0.0152212	0.00188609	7.03705e-16	-0.066035	0.00244395	1.24643e-160	0.079989	0.00372918	5.31257e-102	-0.001713	0.005326	0.747796	-0.0089	0.00642823	0.1662
rs7949891	A	G	1.09767	0.00679091	7.42388e-43	0.949804	0.0112776	4.95879e-06	-0.0186846	0.0013633	9.65009e-43	0.00665559	0.00181012	0.000236148	0.0344765	0.00234644	7.36819e-49	-0.026757	0.00358117	7.94043e-14	0.000761	0.005036	0.879873	0.0066	0.00624782	0.2908
rs35537664	C	A	0.892453	0.00703558	7.90445e-59	1.06414	0.0117983	1.37158e-07	0.0367675	0.00141969	9.44803e-148	0.0151981	0.00188618	7.80497e-16	-0.0661434	0.00244406	3.88271e-161	0.0800534	0.00372939	3.7607e-102	-0.001674	0.005329	0.753508	-0.0088	0.00645661	0.1729
rs7925404	A	G	0.892305	0.00703993	6.34079e-59	1.06369	0.0118049	1.69349e-07	0.036916	0.00142058	9.56333e-149	0.0152556	0.00188737	6.33801e-16	-0.0662982	0.00244561	1.11297e-161	0.0803894	0.00373171	7.21471e-103	-0.001676	0.005334	0.753391	-0.0084	0.00643399	0.1917
rs5021654	C	G	0.911552	0.00683506	8.05605e-42	1.06675	0.0113669	1.30864e-08	0.0233061	0.00137221	1.13453e-64	0.00217447	0.001822	0.232695	-0.0404767	0.00236207	8.46256e-66	0.0404469	0.00360388	3.17187e-29	-0.00349	0.005048	0.489315	-0.0072	0.00631464	0.2542
rs4547091	T	C	0.911505	0.00683571	7.3955e-42	1.06661	0.0113678	1.40481e-08	0.023326	0.00137234	9.11094e-65	0.00216962	0.00182217	0.233781	-0.0404847	0.00236229	8.21221e-66	0.0405002	0.0036042	2.71411e-29	-0.003462	0.005047	0.492784	-0.0072	0.0063173	0.2544
rs34295137	D	I	NA	NA	NA	NA	NA	NA	NA	NA	NA	NA	NA	NA	NA	NA	NA	NA	NA	NA	-0.000452	0.006512	0.944709	NA	NA	NA
rs10501698	A	G	0.871334	0.00718176	5.68008e-82	1.06729	0.012083	7.05722e-08	0.0514527	0.00145198	1.36763e-274	0.0281079	0.00193017	5.03094e-48	-0.094866	0.00249936	1.25495999994791e-314	0.122285	0.00381294	2.25045e-225	0.000224	0.005533	0.96767	-0.0061	0.00677042	0.3676
rs12273884	C	T	0.881258	0.00685733	7.07862e-76	1.06661	0.011436	1.70887e-08	0.0415937	0.00137859	9.90494e-200	0.0231243	0.00183231	1.6627e-36	-0.0756854	0.00237295	6.32546e-223	0.0969021	0.00362011	1.07728e-157	-0.000639	0.005141	0.901059	-0.0017	0.00643687	0.7917
rs1126809	A	G	0.839224	0.00719558	4.64531e-131	1.07142	0.012168	1.43334e-08	0.0718351	0.00145815	0	0.0479472	0.0019406	1.16049e-134	-0.132163	0.0025097	0	0.179548	0.00382902	0	-0.002919	0.005748	0.611603	-0.0103	0.0070022	0.1413
rs11018567	C	A	0.882759	0.00692492	1.69086e-72	1.06162	0.0115665	2.34918e-07	0.0425618	0.00139398	1.72806e-204	0.0231664	0.00185275	7.24321e-36	-0.0788646	0.00239936	1.35056e-236	0.100259	0.0036607	5.54348e-165	-0.002123	0.00526	0.6865	-0.0059	0.00671638	0.3797
rs11018578	C	T	0.858889	0.00714206	1.16933e-100	1.06927	0.0120136	2.4733e-08	0.0585355	0.00144282	0	0.0376427	0.00191859	1.16024e-85	-0.107767	0.00248322	0	0.144286	0.00378837	8.55302977962189e-317	-0.001647	0.005654	0.770758	-0.0068	0.00735952	0.3555
rs317180	A	T	0.930382	0.00701892	8.60144e-25	1.05549	0.0116267	3.39633e-06	0.0103496	0.00140662	1.87413e-13	-0.00450233	0.00186693	0.0158825	-0.019155	0.00242112	2.54756e-15	0.0107952	0.00369651	0.00349638	0.002428	0.005572	0.663051	0.0075	0.00752778	0.3191
rs490934	G	C	0.95998	0.0151157	0.00689203	1.03457	0.0243973	0.16362	0.0250359	0.00299395	6.17788e-17	0.0247918	0.00397149	4.31288e-10	-0.0466927	0.00515015	1.23736e-19	0.0705093	0.00787032	3.29398e-19	-0.012966	0.010033	0.196216	-0.0035	0.015083	0.8165
rs1800282	T	A	0.858909	0.0107374	1.51529e-45	0.343641	0.0137895	0	0.110333	0.00220117	0	0.118164	0.00303298	0	-0.214401	0.00378762	0	0.529394	0.00574443	0	0.00569	0.008745	0.5153	0.0157	0.0107001	0.1423
rs1108064	C	G	0.884086	0.00692895	9.99902e-71	0.355207	0.0137924	0	0.0634159	0.00137165	0	0.0364201	0.0018253	1.58287e-88	-0.124927	0.00235827	0	0.290475	0.0035825	0	-0.003639	0.005114	0.476727	0.0174	0.00662062	0.008585
rs11538871	T	C	0.78885	0.0113805	1.84245e-96	0.262098	0.0140553	0	0.160344	0.0023667	0	0.173069	0.00332629	0	-0.315221	0.00407123	0	0.753278	0.0061447	0	-0.010002	0.009676	0.301257	0.0088	0.0114939	0.4439
rs1805007	T	C	0.650319	0.010157	0	0.102266	0.01451	0	0.227012	0.00216024	0	0.214288	0.00324151	0	-0.444685	0.00370398	0	1.13166	0.00545079	0	0.00462	0.010053	0.645853	0.0739	0.0121411	1.152e-09
rs1805008	T	C	0.787924	0.0113059	1.15456e-98	0.260212	0.0139951	0	0.160931	0.00235103	0	0.174076	0.00330473	0	-0.315606	0.004044	0	0.75573	0.00610181	0	-0.011037	0.009635	0.25194	0.0062	0.0117073	0.5964
rs1805009	C	G	0.675148	0.0199047	1.07454e-86	0.181465	0.0210039	0	0.201471	0.00434923	0	0.137588	0.00631598	3.8476e-105	-0.408045	0.00747996	0	0.992328	0.011328	0	0.013002	0.025181	0.605632	0.0289	0.0337975	0.3925
rs74415461	T	C	0.787924	0.0114609	4.60083e-96	0.26083	0.0141494	0	0.160903	0.00238319	0	0.173876	0.00334829	0	-0.315766	0.00409958	0	0.756227	0.00618738	0	-0.014046	0.009607	0.143723	0.0096	0.0116719	0.4108
rs74465604	C	T	0.847821	0.0104808	6.74175e-56	0.342585	0.0135841	0	0.112069	0.0021526	0	0.122854	0.00296615	0	-0.21912	0.00370367	0	0.537941	0.00561613	0	-0.013439	0.009407	0.153089	0.0178	0.0108885	0.1021
rs74800773	G	C	0.676285	0.0101538	0	0.139266	0.0137049	0	0.204833	0.002154	0	0.190088	0.00315869	0	-0.40138	0.00369665	0	1.00343	0.00548746	0	0.005352	0.01025	0.601573	0.0443	0.0105222	2.552e-05
rs45610233	T	C	0.660554	0.0106706	0	0.125661	0.0140832	0	0.215698	0.00227964	0	0.202834	0.0033856	0	-0.423054	0.00391188	0	1.07725	0.00579781	0	0.002925	0.010821	0.786944	0.0572	0.0113172	4.321e-07
rs73283859	C	G	0.660865	0.0105187	0	0.120166	0.0142121	0	0.214675	0.00224099	0	0.199553	0.00332881	0	-0.419415	0.0038461	0	1.07156	0.00569522	0	0.001229	0.010632	0.907927	0.0562	0.0110447	3.611e-07
rs3769823	G	A	1.00156	0.00746228	0.834749	1.03489	0.0122312	0.00504595	0.00151057	0.00149431	0.312075	-0.000976944	0.0019842	0.622464	-0.00168013	0.00257189	0.513586	-0.00471311	0.00392618	0.229973	-4.8e-05	0.00531	0.992718	0.0124	0.00673868	0.06575
rs6754084	C	T	1.00022	0.00775729	0.976927	1.03639	0.0126943	0.00486697	0.00185033	0.00155286	0.233435	-0.00154916	0.00206176	0.452426	-0.00130644	0.0026724	0.624938	-0.00556399	0.00408004	0.17266	-0.001118	0.005499	0.838865	0.0149	0.00697127	0.03257
rs1861270	G	A	1.00019	0.00775881	0.980467	1.03646	0.0126965	0.00479376	0.00186891	0.00155315	0.228861	-0.00156535	0.00206214	0.447799	-0.00129459	0.0026729	0.628146	-0.00555158	0.00408082	0.173702	-0.001123	0.005502	0.838306	0.0146	0.00695619	0.03583
rs6435074	C	A	1.00016	0.00775947	0.983258	1.03644	0.0126976	0.00482524	0.00185084	0.00155329	0.233435	-0.00157623	0.00206231	0.444688	-0.00130495	0.00267314	0.625428	-0.00554664	0.00408118	0.174123	-0.001032	0.005502	0.851173	0.0143	0.00694145	0.03939
rs2349070	C	A	1.0001	0.00776075	0.99007	1.03633	0.0126999	0.00495754	0.00184005	0.00155352	0.23624	-0.00164574	0.00206261	0.424933	-0.00141392	0.00267354	0.596906	-0.00547629	0.0040818	0.179715	-0.000989	0.005504	0.85735	0.0143	0.00693474	0.0392
rs3769818	G	A	0.999764	0.00761402	0.975266	1.02868	0.0124849	0.0235027	0.0021306	0.00152409	0.162129	-0.0019594	0.00202331	0.332836	-0.00157581	0.0026231	0.548013	-0.00419683	0.00400517	0.294706	-0.00099	0.005401	0.854535	0.016	0.00685149	0.01953
rs17860428	A	G	1.00386	0.00879998	0.66178	0.982675	0.0144655	0.226967	-0.000608212	0.00176013	0.729682	0.00430944	0.00233589	0.0650562	-0.000574469	0.00302918	0.849587	0.00954017	0.00462477	0.0391283	0.003092	0.006493	0.633927	-0.0154	0.00878284	0.07953
rs3185378	C	G	0.997484	0.00702737	0.719931	1.01865	0.0115631	0.110023	0.00227451	0.00140577	0.105667	-0.00136645	0.00186534	0.463834	-0.00314961	0.00241982	0.193059	-0.00100211	0.00369497	0.786231	-0.001175	0.005017	0.814733	0.0099	0.00616833	0.1085
rs700635	A	C	0.999745	0.00761815	0.973259	1.02913	0.0124908	0.0215228	0.00210715	0.00152492	0.167032	-0.00199789	0.0020244	0.32369	-0.00157391	0.00262455	0.548715	-0.00431255	0.00400739	0.281862	-0.000994	0.005397	0.853923	0.0182	0.00705311	0.009868
rs2714486	T	A	1.00612	0.00923916	0.509005	0.967082	0.0151193	0.0268395	0.000129091	0.00184658	0.944267	0.00312529	0.00245133	0.202333	-0.00144793	0.00317877	0.64875	0.0106074	0.00485038	0.0287494	0.005892	0.006345	0.353089	-0.0045	0.00845117	0.5944
rs2540334	T	C	1.0061	0.00923971	0.510119	0.96719	0.0151212	0.0273724	0.000211684	0.00184672	0.908741	0.00309987	0.00245151	0.206061	-0.00143329	0.00317902	0.652091	0.0106052	0.00485085	0.0287973	0.005405	0.006351	0.394768	-0.0058	0.00801347	0.4692
rs191947901	C	G	0.953297	0.0541717	0.377288	0.945537	0.0904959	0.536024	-0.00980796	0.0109839	0.371892	0.00912258	0.0145985	0.532038	-0.00624699	0.0189481	0.741635	0.0144776	0.0288863	0.616236	0.106416	0.038707	0.005988	NA	NA	NA
rs1035142	G	T	0.997781	0.00702974	0.751951	1.01894	0.0115669	0.104852	0.00222031	0.00140626	0.114365	-0.0013874	0.00186598	0.457156	-0.0031267	0.00242068	0.196472	-0.0011263	0.00369629	0.760592	-0.001216	0.005011	0.808303	0.0114	0.00631322	0.07096
rs7585508	A	G	NA	NA	NA	NA	NA	NA	NA	NA	NA	NA	NA	NA	NA	NA	NA	NA	NA	NA	-0.00231	0.006388	0.717615	NA	NA	NA
rs6735656	T	G	1.00034	0.00775681	0.964787	1.03627	0.0126941	0.00500422	0.00185393	0.00155278	0.232502	-0.00156004	0.00206165	0.449233	-0.00127529	0.00267227	0.633197	-0.00562886	0.00407981	0.167683	-0.001962	0.005514	0.721926	0.0151	0.00697469	0.03039
