# Supplementary material for: Defining novel causal SNPs and linked phenotypes at melanoma-associated loci
Source: Hum Mol Genet. 2022 Mar 31;31(17):2845–56. doi: 10.1093/hmg/ddac074 (PMC9433725; doi:10.1093/hmg/ddac074)
Supplement: Supplementary_Table_3_ddac074 [file supplementary_table_3_ddac074.xlsx]

## Sheet: Supplementary Table 3
Supplementary Table 3. Survival analyses results from Cox-proportional hazards modeling of melanoma-specific survival. Results are shown for the lead SNPs in each region, as well as analysis of melanoma severity phenotypes among cases (stage and Breslow thickness at diagnosis).
						Case-control Analysis									Survival Analysis							Stage							Breslow Thickness
snp	chr	bp	ref	alt		N	OR	se	low	upp	p	pfish	pchi2		N	HR	se	low	upp	p		N	coef	se	low	upp	p		N	coef	se	low	upp	p	r2
chr16_89919709_C_T	16	89919709	C	T		2696	1.93751	0.195518	1.58981	2.36124	5.59264e-11	1.65665e-11	2.07231e-10		1959	0.954062	0.0997115	0.777347	1.17095	0.652737		1929	0.0601307	0.0866375	-0.109676	0.229937	0.487652		1901	-0.111705	0.0902267	-0.288659	0.065249	0.215852	0.00609419
chr16_89919736_C_T	16	89919736	C	T		2696	1.48783	0.157771	1.20862	1.83154	0.000179087	0.000111079	0.000327698		1959	1.00369	0.109984	0.809699	1.24415	0.973211		1929	0.0594095	0.0954524	-0.127674	0.246493	0.53368		1901	0.0329583	0.0992391	-0.161671	0.227588	0.739843	0.00534935
chr16_89920138_G_C	16	89920138	G	C		2696	2.04369	0.451309	1.32569	3.15058	0.00120927	0.00074472	0.00423874		1959	0.930292	0.192585	0.620022	1.39583	0.727059		1929	0.00808242	0.172204	-0.329432	0.345596	0.962565		1901	0.188052	0.18124	-0.167399	0.543503	0.299597	0.00585544
chr11_89284793_G_A	11	89284793	G	A		2696	1.4223	0.0947998	1.24812	1.62079	1.25509e-07	3.60584e-08	1.67304e-07		1959	1.00269	0.0747164	0.866438	1.16036	0.97126		1929	-0.00723464	0.0639293	-0.132534	0.118064	0.909899		1901	-0.011899	0.0665036	-0.142327	0.118529	0.858017	0.00530832
chr11_89490448_C_G	11	89490448	C	G		2696	0.742323	0.109624	0.555761	0.991513	0.0436212	0.0419479	0.0917389		1959	1.00537	0.158217	0.73853	1.36861	0.972874		1929	0.0514687	0.135957	-0.215001	0.317939	0.70501		1901	-0.050423	0.139942	-0.32488	0.224034	0.718653	0.00535958
chr9_21811155_A_G	9	21811155	A	G		2696	0.776918	0.0483726	0.687665	0.877756	5.0317e-05	5.84031e-05	4.32481e-05		1959	1.0167	0.0747387	0.880274	1.17426	0.82179		1929	0.0477665	0.0637303	-0.0771425	0.172676	0.45355		1901	-0.0264227	0.0665438	-0.156929	0.104084	0.691359	0.00537417
chr9_21982479_AT_A	9	21982479	AT	A		2696	0.750268	0.0653911	0.632451	0.890033	0.000978518	0.000959121	0.00307008		1959	0.943361	0.108239	0.753378	1.18125	0.611332		1929	0.0252337	0.0963539	-0.163616	0.214084	0.79341		1901	-0.0203357	0.100927	-0.218275	0.177604	0.840338	0.00531282
chr2_201286440_A_G	2	201286440	A	G		2696	0.769023	0.0537344	0.670597	0.881895	0.000170795	0.000147238	0.000616545		1959	1.05367	0.0857006	0.898408	1.23577	0.520352		1929	0.077042	0.0688806	-0.0579616	0.212046	0.26336		1901	0.07272	0.0717796	-0.0680552	0.213495	0.311141	0.00582916
chr2_201288502_C_A	2	201288502	C	A		2696	0.769023	0.0537344	0.670597	0.881895	0.000170795	0.000147238	0.000616545		1959	1.05367	0.0857006	0.898408	1.23577	0.520352		1929	0.077042	0.0688806	-0.0579616	0.212046	0.26336		1901	0.07272	0.0717796	-0.0680552	0.213495	0.311141	0.00582916
chr2_201652788_G_C	2	201652788	G	C		2696	0.285749	0.120834	0.124747	0.654541	0.00305395	0.00357738	0.00691792		1959	0.759446	0.760655	0.106645	5.40822	0.783525		1929	0.906162	0.557343	-0.186209	1.99853	0.103979		1901	-0.39589	0.640698	-1.65244	0.860655	0.536712	0.0054916
chr15_28114112_G_A	15	28114112	G	A		2696	1.56328	0.206738	1.20633	2.02585	0.000729071	0.000906896	0.0029701		1959	0.906438	0.163316	0.636758	1.29033	0.585608		1929	0.0643323	0.160525	-0.250291	0.378956	0.688596		1901	-0.0072671	0.163273	-0.32748	0.312946	0.964503	0.00529258
chr15_27738119_T_A	15	27738119	T	A		2696	1.15288	0.0745021	1.01572	1.30855	0.0277061	0.0262557	0.0596479		1959	1.08372	0.0814459	0.935288	1.25571	0.284718		1929	0.00861565	0.0656508	-0.120058	0.137289	0.89559		1901	0.0321181	0.0683319	-0.101895	0.166132	0.638387	0.00540732
chr16_68770202_T_C	16	68770202	T	C		2696	0.168884	0.0913847	0.0584775	0.487742	0.00101315	0.000650866	0.000960081		1959	5.33446e-20	0	5.33446e-20	5.33446e-20			1929	-0.162395	0.904553	-1.93529	1.6105	0.857521		1901	-0.907181	1.01157	-2.89109	1.07673	0.369938	0.00571286
chr16_68696612_G_A	16	68696612	G	A		2696	0.643147	0.111692	0.457597	0.903935	0.0110357	0.0156706	0.017622		1959	1.07452	0.2534	0.67683	1.70589	0.760534		1929	0.289453	0.202794	-0.108016	0.686922	0.153487		1901	0.0972761	0.213853	-0.322136	0.516688	0.649252	0.00539997
chr11_69697346_T_C	11	69697346	T	C		2696	0.545349	0.0969244	0.384936	0.77261	0.000645976	0.000854645	0.00245094		1959	0.587441	0.19757	0.303868	1.13565	0.113707		1929	-0.29134	0.231111	-0.74431	0.16163	0.207452		1901	-0.136422	0.232135	-0.591689	0.318845	0.556815	0.00547252
chr11_69366942_T_C	11	69366942	T	C		2696	1.3242	0.124003	1.10215	1.59098	0.00271156	0.00234295	0.00991427		1959	1.05476	0.106966	0.864636	1.2867	0.599063		1929	0.0144279	0.0879569	-0.157964	0.18682	0.869704		1901	0.0861896	0.0920399	-0.0943203	0.2667	0.349167	0.00575091
