# Supplementary material for: Defining novel causal SNPs and linked phenotypes at melanoma-associated loci
Source: Hum Mol Genet. 2022 Mar 31;31(17):2845–56. doi: 10.1093/hmg/ddac074 (PMC9433725; doi:10.1093/hmg/ddac074)
Supplement: Supplementary_Table_4_ddac074 [file supplementary_table_4_ddac074.xlsx]

## Sheet: Supplementary Table 4
Supplementary Table 4. MPRA results for selected variants in the MTAP/CDKN2A and CASP8 regions. 'Function' refers to the inferred function of a SNP, activator means that the alternative allele is significantly associated to higer mRNA expression of the target gene. 'UACC903/HEK293' refers to analyses considering both cells together, 'UACC903 Only' refers to these cells considered alone. FDR: Fals…
CDKN2A
			UACC903/HEK293			UACC903 Only
MPRA rsID	ref	alt	function	log2 ref/alt	FDR ref/alt	function	log2 ref/alt	FDR ref/alt
rs935055	G	C	NA	-0.188864	0.0191781	NA	-0.528316	0.0674479
rs871024	C	A	NA	0.0282317	0.215801	NA	0.1113	0.240164
rs869330	A	G	NA	-0.098019	0.127209	NA	-0.241994	0.267974
rs869329	A	G	NA	0.0442134	0.150378	NA	0.0947007	0.38789
rs80138396	C	CAG	NA	0.134448	7.8444e-05	NA	0.213059	0.012966
rs10811623	A	G	NA	-0.0130452	0.494943	NA	-0.0456452	0.526473
rs72691562	A	C	NA	-0.0123984	0.885976	NA	0.0106526	0.974001
rs72691563	C	T	NA	0.00878286	0.305282	NA	0.0955464	0.246492
rs72691564	C	T	NA	-0.0581653	0.0710048	NA	-0.141061	0.168893
rs34710113	GT	G	NA	-0.0302487	0.697852	NA	-0.07321	0.71481
CASP8
			903/HEK			903 Only
MPRA rsID	ref	alt	function	log2 ref/alt	FDR ref/alt	function	log2 ref/alt	FDR ref/alt
rs3769823	A	G	activator	-0.364735	3.06543e-18	activator	-0.648012	1.85585e-12
rs1861270	A	G	NA	-0.0913846	0.403964	NA	-0.332662	0.53945
rs2349070	A	C	NA	0.174687	0.156229	NA	0.208464	0.984241
rs2540334	C	T	NA	0.129891	0.0626877	NA	0.037778	0.736363
