# Supplementary material for: Defining novel causal SNPs and linked phenotypes at melanoma-associated loci
Source: Hum Mol Genet. 2022 Mar 31;31(17):2845–56. doi: 10.1093/hmg/ddac074 (PMC9433725; doi:10.1093/hmg/ddac074)
Supplement: Supplementary_Table_5_ddac074 [file supplementary_table_5_ddac074.xlsx]

## Sheet: Supplementary table 5
Supplementary Table 5. Coding variants in CDKN2A found in this study. Different lines per variant are shown if more than one transcript is affected by the variant.
Variant number	CHROM	GRCh38	Allele	Consequence	IMPACT	SYMBOL	Gene	Feature_type	Feature	BIOTYPE	EXON	INTRON	HGVSc	HGVSp	cDNA_position	CDS_position	Protein_position	Amino_acids	Codons	Existing_variation	DISTANCE	STRAND	VARIANT_CLASS	SYMBOL_SOURCE	HGNC_ID	CANONICAL	CCDS	ENSP	SWISSPROT	TREMBL	UNIPARC	GENE_PHENO	SIFT	PolyPhen	DOMAINS	miRNA	HGVS_OFFSET	AF	AFR_AF	AMR_AF	EAS_AF	EUR_AF	SAS_AF	AA_AF	EA_AF	gnomAD_AF	gnomAD_AFR_AF	gnomAD_AMR_AF	gnomAD_ASJ_AF
1	chr9	21968223	C	missense_variant	MODERATE	CDKN2A	ENSG00000147889	Transcript	ENST00000579122	protein_coding	3/3		ENST00000579122.1:c.403C>G	ENSP00000464202.1:p.Pro135Ala	434	403	135	P/A	Cca/Gca	rs375628411		-1.0	SNV	HGNC	HGNC:1787			ENSP00000464202		J3QRG6.52	UPI0000417A62	1.0	deleterious_low_confidence(0)	benign(0.026)												0.00031830000000000004	0.0	0.0	0.0
2	chr9	21968751	T	missense_variant	MODERATE	CDKN2A	ENSG00000147889	Transcript	ENST00000498124	protein_coding	3/4		ENST00000498124.1:c.478T>A	ENSP00000418915.1:p.Trp160Arg	517	478	160	W/R	Tgg/Agg			-1.0	SNV	HGNC	HGNC:1787	YES	CCDS56565.1	ENSP00000418915	P42771.224		UPI0001565711	1.0	deleterious_low_confidence(0.05)	unknown(0)	PANTHER:PTHR24201:SF4&PANTHER:PTHR24201
3	chr9	21969757	-	inframe_deletion	MODERATE	CDKN2A	ENSG00000147889	Transcript	ENST00000479692	protein_coding	3/3		ENST00000479692.2:c.338_340del	ENSP00000466887.1:p.Glu113del	353-355	338-340	113-114	EG/G	gAAGga/gga	rs779983400		-1.0	deletion	HGNC	HGNC:1787			ENSP00000466887		K7ENC6.46	UPI00028408A5	1.0			MobiDB_lite:mobidb-lite											0.0	0.0
4	chr9	21969773	A	missense_variant	MODERATE	CDKN2A	ENSG00000147889	Transcript	ENST00000479692	protein_coding	3/3		ENST00000479692.2:c.325C>T	ENSP00000466887.1:p.Pro109Ser	340	325	109	P/S	Ccg/Tcg	rs774962789		-1.0	SNV	HGNC	HGNC:1787			ENSP00000466887		K7ENC6.46	UPI00028408A5	1.0	tolerated_low_confidence(0.9)	possibly_damaging(0.81)	MobiDB_lite:mobidb-lite											0.0	0.0
5	chr9	21970917	T	missense_variant	MODERATE	CDKN2A	ENSG00000147889	Transcript	ENST00000304494	protein_coding	2/3		ENST00000304494.10:c.442G>A	ENSP00000307101.5:p.Ala148Thr	472	442	148	A/T	Gcg/Acg	rs3731249&CM004869&COSV58682793		-1.0	SNV	HGNC	HGNC:1787		CCDS6510.1	ENSP00000307101	P42771.224	K7PML8.55	UPI0000047FDA	1.0	deleterious_low_confidence(0.01)	benign(0.019)	PDB-ENSP_mappings:1a5e.A&PDB-ENSP_mappings:1bi7.B&PDB-ENSP_mappings:1dc2.A&PDB-ENSP_mappings:2a5e.A&PANTHER:PTHR24201&PANTHER:PTHR24201:SF4			0.007	0.0	0.0144	0.0	0.0249	0.0	0.003858	0.03209	0.02089	0.0036030000000000003	0.01577	0.030160000000000003
5	chr9	21970917	T	missense_variant	MODERATE	CDKN2A	ENSG00000147889	Transcript	ENST00000479692	protein_coding	2/3		ENST00000479692.2:c.289G>A	ENSP00000466887.1:p.Ala97Thr	304	289	97	A/T	Gcg/Acg	rs3731249&CM004869&COSV58682793		-1.0	SNV	HGNC	HGNC:1787			ENSP00000466887		K7ENC6.46	UPI00028408A5	1.0	deleterious_low_confidence(0)	benign(0.373)	PANTHER:PTHR24201&PANTHER:PTHR24201:SF4&MobiDB_lite:mobidb-lite			0.007	0.0	0.0144	0.0	0.0249	0.0	0.003858	0.03209	0.02089	0.0036030000000000003	0.01577	0.030160000000000003
5	chr9	21970917	T	missense_variant	MODERATE	CDKN2A	ENSG00000147889	Transcript	ENST00000494262	protein_coding	3/4		ENST00000494262.5:c.289G>A	ENSP00000464952.1:p.Ala97Thr	913	289	97	A/T	Gcg/Acg	rs3731249&CM004869&COSV58682793		-1.0	SNV	HGNC	HGNC:1787		CCDS87644.1	ENSP00000464952	P42771.224		UPI000014576F	1.0	deleterious_low_confidence(0.01)	benign(0.019)	PANTHER:PTHR24201&PANTHER:PTHR24201:SF4&MobiDB_lite:mobidb-lite			0.007	0.0	0.0144	0.0	0.0249	0.0	0.003858	0.03209	0.02089	0.0036030000000000003	0.01577	0.030160000000000003
5	chr9	21970917	T	missense_variant	MODERATE	CDKN2A	ENSG00000147889	Transcript	ENST00000497750	protein_coding	2/2		ENST00000497750.1:c.289G>A	ENSP00000468510.1:p.Ala97Thr	364	289	97	A/T	Gcg/Acg	rs3731249&CM004869&COSV58682793		-1.0	SNV	HGNC	HGNC:1787			ENSP00000468510		K7ES20.46	UPI00028408A6	1.0	deleterious_low_confidence(0.01)	benign(0.171)	MobiDB_lite:mobidb-lite&PANTHER:PTHR24201:SF4&PANTHER:PTHR24201			0.007	0.0	0.0144	0.0	0.0249	0.0	0.003858	0.03209	0.02089	0.0036030000000000003	0.01577	0.030160000000000003
5	chr9	21970917	T	missense_variant	MODERATE	CDKN2A	ENSG00000147889	Transcript	ENST00000498124	protein_coding	2/4		ENST00000498124.1:c.442G>A	ENSP00000418915.1:p.Ala148Thr	481	442	148	A/T	Gcg/Acg	rs3731249&CM004869&COSV58682793		-1.0	SNV	HGNC	HGNC:1787	YES	CCDS56565.1	ENSP00000418915	P42771.224		UPI0001565711	1.0	deleterious_low_confidence(0)	benign(0.019)	PDB-ENSP_mappings:1a5e.A&PDB-ENSP_mappings:1bi7.B&PDB-ENSP_mappings:1dc2.A&PDB-ENSP_mappings:2a5e.A&PANTHER:PTHR24201:SF4&PANTHER:PTHR24201			0.007	0.0	0.0144	0.0	0.0249	0.0	0.003858	0.03209	0.02089	0.0036030000000000003	0.01577	0.030160000000000003
5	chr9	21970917	T	missense_variant	MODERATE	CDKN2A	ENSG00000147889	Transcript	ENST00000498628	protein_coding	2/3		ENST00000498628.6:c.289G>A	ENSP00000467857.1:p.Ala97Thr	773	289	97	A/T	Gcg/Acg	rs3731249&CM004869&COSV58682793		-1.0	SNV	HGNC	HGNC:1787		CCDS87644.1	ENSP00000467857	P42771.224		UPI000014576F	1.0	deleterious_low_confidence(0.01)	benign(0.019)	MobiDB_lite:mobidb-lite&PANTHER:PTHR24201&PANTHER:PTHR24201:SF4			0.007	0.0	0.0144	0.0	0.0249	0.0	0.003858	0.03209	0.02089	0.0036030000000000003	0.01577	0.030160000000000003
5	chr9	21970917	T	missense_variant	MODERATE	CDKN2A	ENSG00000147889	Transcript	ENST00000578845	protein_coding	1/2		ENST00000578845.2:c.289G>A	ENSP00000467390.1:p.Ala97Thr	416	289	97	A/T	Gcg/Acg	rs3731249&CM004869&COSV58682793		-1.0	SNV	HGNC	HGNC:1787		CCDS87644.1	ENSP00000467390	P42771.224		UPI000014576F	1.0	deleterious_low_confidence(0.01)	benign(0.019)	MobiDB_lite:mobidb-lite&PANTHER:PTHR24201&PANTHER:PTHR24201:SF4			0.007	0.0	0.0144	0.0	0.0249	0.0	0.003858	0.03209	0.02089	0.0036030000000000003	0.01577	0.030160000000000003
6	chr9	21970986	G	missense_variant	MODERATE	CDKN2A	ENSG00000147889	Transcript	ENST00000304494	protein_coding	2/3		ENST00000304494.10:c.373G>C	ENSP00000307101.5:p.Asp125His	403	373	125	D/H	Gat/Cat	rs146179135&CM994498&COSV58701950&COSV58703805		-1.0	SNV	HGNC	HGNC:1787		CCDS6510.1	ENSP00000307101	P42771.224	K7PML8.55	UPI0000047FDA	1.0	tolerated(0.13)	benign(0.007)	PDB-ENSP_mappings:1a5e.A&PDB-ENSP_mappings:1bi7.B&PDB-ENSP_mappings:1dc2.A&PDB-ENSP_mappings:2a5e.A&PROSITE_profiles:PS50297&PANTHER:PTHR24201&PANTHER:PTHR24201:SF4&Gene3D:1.25.40.20&Superfamily:SSF48403			0.0002	0.0	0.0	0.0	0.001	0.0	0.0002271	0.00011630000000000001	9.842e-05	0.000127	0.0	0.0
6	chr9	21970986	G	missense_variant	MODERATE	CDKN2A	ENSG00000147889	Transcript	ENST00000479692	protein_coding	2/3		ENST00000479692.2:c.220G>C	ENSP00000466887.1:p.Asp74His	235	220	74	D/H	Gat/Cat	rs146179135&CM994498&COSV58701950&COSV58703805		-1.0	SNV	HGNC	HGNC:1787			ENSP00000466887		K7ENC6.46	UPI00028408A5	1.0	tolerated(0.21)	benign(0.033)	Gene3D:1.25.40.20&PROSITE_profiles:PS50297&PANTHER:PTHR24201&PANTHER:PTHR24201:SF4&Superfamily:SSF48403			0.0002	0.0	0.0	0.0	0.001	0.0	0.0002271	0.00011630000000000001	9.842e-05	0.000127	0.0	0.0
6	chr9	21970986	G	missense_variant	MODERATE	CDKN2A	ENSG00000147889	Transcript	ENST00000494262	protein_coding	3/4		ENST00000494262.5:c.220G>C	ENSP00000464952.1:p.Asp74His	844	220	74	D/H	Gat/Cat	rs146179135&CM994498&COSV58701950&COSV58703805		-1.0	SNV	HGNC	HGNC:1787		CCDS87644.1	ENSP00000464952	P42771.224		UPI000014576F	1.0	tolerated(0.19)	benign(0.007)	Gene3D:1.25.40.20&PROSITE_profiles:PS50297&PANTHER:PTHR24201&PANTHER:PTHR24201:SF4&Superfamily:SSF48403			0.0002	0.0	0.0	0.0	0.001	0.0	0.0002271	0.00011630000000000001	9.842e-05	0.000127	0.0	0.0
6	chr9	21970986	G	missense_variant	MODERATE	CDKN2A	ENSG00000147889	Transcript	ENST00000497750	protein_coding	2/2		ENST00000497750.1:c.220G>C	ENSP00000468510.1:p.Asp74His	295	220	74	D/H	Gat/Cat	rs146179135&CM994498&COSV58701950&COSV58703805		-1.0	SNV	HGNC	HGNC:1787			ENSP00000468510		K7ES20.46	UPI00028408A6	1.0	tolerated(0.15)	benign(0.014)	PROSITE_profiles:PS50297&PANTHER:PTHR24201:SF4&PANTHER:PTHR24201&Gene3D:1.25.40.20&Superfamily:SSF48403			0.0002	0.0	0.0	0.0	0.001	0.0	0.0002271	0.00011630000000000001	9.842e-05	0.000127	0.0	0.0
6	chr9	21970986	G	missense_variant	MODERATE	CDKN2A	ENSG00000147889	Transcript	ENST00000498124	protein_coding	2/4		ENST00000498124.1:c.373G>C	ENSP00000418915.1:p.Asp125His	412	373	125	D/H	Gat/Cat	rs146179135&CM994498&COSV58701950&COSV58703805		-1.0	SNV	HGNC	HGNC:1787	YES	CCDS56565.1	ENSP00000418915	P42771.224		UPI0001565711	1.0	tolerated(0.12)	benign(0.013)	PDB-ENSP_mappings:1a5e.A&PDB-ENSP_mappings:1bi7.B&PDB-ENSP_mappings:1dc2.A&PDB-ENSP_mappings:2a5e.A&PROSITE_profiles:PS50297&PANTHER:PTHR24201:SF4&PANTHER:PTHR24201&Gene3D:1.25.40.20&Superfamily:SSF48403			0.0002	0.0	0.0	0.0	0.001	0.0	0.0002271	0.00011630000000000001	9.842e-05	0.000127	0.0	0.0
6	chr9	21970986	G	missense_variant	MODERATE	CDKN2A	ENSG00000147889	Transcript	ENST00000498628	protein_coding	2/3		ENST00000498628.6:c.220G>C	ENSP00000467857.1:p.Asp74His	704	220	74	D/H	Gat/Cat	rs146179135&CM994498&COSV58701950&COSV58703805		-1.0	SNV	HGNC	HGNC:1787		CCDS87644.1	ENSP00000467857	P42771.224		UPI000014576F	1.0	tolerated(0.19)	benign(0.007)	PROSITE_profiles:PS50297&PANTHER:PTHR24201&PANTHER:PTHR24201:SF4&Gene3D:1.25.40.20&Superfamily:SSF48403			0.0002	0.0	0.0	0.0	0.001	0.0	0.0002271	0.00011630000000000001	9.842e-05	0.000127	0.0	0.0
6	chr9	21970986	G	missense_variant	MODERATE	CDKN2A	ENSG00000147889	Transcript	ENST00000578845	protein_coding	1/2		ENST00000578845.2:c.220G>C	ENSP00000467390.1:p.Asp74His	347	220	74	D/H	Gat/Cat	rs146179135&CM994498&COSV58701950&COSV58703805		-1.0	SNV	HGNC	HGNC:1787		CCDS87644.1	ENSP00000467390	P42771.224		UPI000014576F	1.0	tolerated(0.19)	benign(0.007)	PROSITE_profiles:PS50297&PANTHER:PTHR24201&PANTHER:PTHR24201:SF4&Gene3D:1.25.40.20&Superfamily:SSF48403			0.0002	0.0	0.0	0.0	0.001	0.0	0.0002271	0.00011630000000000001	9.842e-05	0.000127	0.0	0.0
6	chr9	21970986	G	missense_variant	MODERATE	CDKN2A	ENSG00000147889	Transcript	ENST00000579122	protein_coding	2/3		ENST00000579122.1:c.373G>C	ENSP00000464202.1:p.Asp125His	404	373	125	D/H	Gat/Cat	rs146179135&CM994498&COSV58701950&COSV58703805		-1.0	SNV	HGNC	HGNC:1787			ENSP00000464202		J3QRG6.52	UPI0000417A62	1.0	tolerated(0.13)	benign(0.033)	Gene3D:1.25.40.20&PROSITE_profiles:PS50297&PANTHER:PTHR24201&PANTHER:PTHR24201:SF4&Superfamily:SSF48403			0.0002	0.0	0.0	0.0	0.001	0.0	0.0002271	0.00011630000000000001	9.842e-05	0.000127	0.0	0.0
7	chr9	21971039	T	missense_variant	MODERATE	CDKN2A	ENSG00000147889	Transcript	ENST00000304494	protein_coding	2/3		ENST00000304494.10:c.320G>A	ENSP00000307101.5:p.Arg107His	350	320	107	R/H	cGc/cAc	rs370823171&COSV58693705		-1.0	SNV	HGNC	HGNC:1787		CCDS6510.1	ENSP00000307101	P42771.224	K7PML8.55	UPI0000047FDA	1.0	tolerated(0.22)	benign(0)	PDB-ENSP_mappings:1a5e.A&PDB-ENSP_mappings:1bi7.B&PDB-ENSP_mappings:1dc2.A&PDB-ENSP_mappings:2a5e.A&PROSITE_profiles:PS50297&PANTHER:PTHR24201&PANTHER:PTHR24201:SF4&Gene3D:1.25.40.20&Superfamily:SSF48403									0.0	0.00011659999999999999	1.697e-05	0.0	0.0	0.0
7	chr9	21971039	T	missense_variant	MODERATE	CDKN2A	ENSG00000147889	Transcript	ENST00000479692	protein_coding	2/3		ENST00000479692.2:c.167G>A	ENSP00000466887.1:p.Arg56His	182	167	56	R/H	cGc/cAc	rs370823171&COSV58693705		-1.0	SNV	HGNC	HGNC:1787			ENSP00000466887		K7ENC6.46	UPI00028408A5	1.0	tolerated(0.16)	benign(0.013)	Gene3D:1.25.40.20&PROSITE_profiles:PS50297&PANTHER:PTHR24201&PANTHER:PTHR24201:SF4&Superfamily:SSF48403									0.0	0.00011659999999999999	1.697e-05	0.0	0.0	0.0
7	chr9	21971039	T	missense_variant	MODERATE	CDKN2A	ENSG00000147889	Transcript	ENST00000494262	protein_coding	3/4		ENST00000494262.5:c.167G>A	ENSP00000464952.1:p.Arg56His	791	167	56	R/H	cGc/cAc	rs370823171&COSV58693705		-1.0	SNV	HGNC	HGNC:1787		CCDS87644.1	ENSP00000464952	P42771.224		UPI000014576F	1.0	tolerated(0.57)	benign(0)	Gene3D:1.25.40.20&PROSITE_profiles:PS50297&PANTHER:PTHR24201&PANTHER:PTHR24201:SF4&Superfamily:SSF48403									0.0	0.00011659999999999999	1.697e-05	0.0	0.0	0.0
7	chr9	21971039	T	missense_variant	MODERATE	CDKN2A	ENSG00000147889	Transcript	ENST00000497750	protein_coding	2/2		ENST00000497750.1:c.167G>A	ENSP00000468510.1:p.Arg56His	242	167	56	R/H	cGc/cAc	rs370823171&COSV58693705		-1.0	SNV	HGNC	HGNC:1787			ENSP00000468510		K7ES20.46	UPI00028408A6	1.0	tolerated(0.26)	benign(0.03)	PROSITE_profiles:PS50297&PANTHER:PTHR24201:SF4&PANTHER:PTHR24201&Gene3D:1.25.40.20&Superfamily:SSF48403									0.0	0.00011659999999999999	1.697e-05	0.0	0.0	0.0
7	chr9	21971039	T	missense_variant	MODERATE	CDKN2A	ENSG00000147889	Transcript	ENST00000498124	protein_coding	2/4		ENST00000498124.1:c.320G>A	ENSP00000418915.1:p.Arg107His	359	320	107	R/H	cGc/cAc	rs370823171&COSV58693705		-1.0	SNV	HGNC	HGNC:1787	YES	CCDS56565.1	ENSP00000418915	P42771.224		UPI0001565711	1.0	tolerated(0.09)	benign(0.03)	PDB-ENSP_mappings:1a5e.A&PDB-ENSP_mappings:1bi7.B&PDB-ENSP_mappings:1dc2.A&PDB-ENSP_mappings:2a5e.A&PROSITE_profiles:PS50297&PANTHER:PTHR24201:SF4&PANTHER:PTHR24201&Gene3D:1.25.40.20&Superfamily:SSF48403									0.0	0.00011659999999999999	1.697e-05	0.0	0.0	0.0
7	chr9	21971039	T	missense_variant	MODERATE	CDKN2A	ENSG00000147889	Transcript	ENST00000498628	protein_coding	2/3		ENST00000498628.6:c.167G>A	ENSP00000467857.1:p.Arg56His	651	167	56	R/H	cGc/cAc	rs370823171&COSV58693705		-1.0	SNV	HGNC	HGNC:1787		CCDS87644.1	ENSP00000467857	P42771.224		UPI000014576F	1.0	tolerated(0.57)	benign(0)	PROSITE_profiles:PS50297&PANTHER:PTHR24201&PANTHER:PTHR24201:SF4&Gene3D:1.25.40.20&Superfamily:SSF48403									0.0	0.00011659999999999999	1.697e-05	0.0	0.0	0.0
7	chr9	21971039	T	missense_variant	MODERATE	CDKN2A	ENSG00000147889	Transcript	ENST00000578845	protein_coding	1/2		ENST00000578845.2:c.167G>A	ENSP00000467390.1:p.Arg56His	294	167	56	R/H	cGc/cAc	rs370823171&COSV58693705		-1.0	SNV	HGNC	HGNC:1787		CCDS87644.1	ENSP00000467390	P42771.224		UPI000014576F	1.0	tolerated(0.57)	benign(0)	PROSITE_profiles:PS50297&PANTHER:PTHR24201&PANTHER:PTHR24201:SF4&Gene3D:1.25.40.20&Superfamily:SSF48403									0.0	0.00011659999999999999	1.697e-05	0.0	0.0	0.0
7	chr9	21971039	T	missense_variant	MODERATE	CDKN2A	ENSG00000147889	Transcript	ENST00000579122	protein_coding	2/3		ENST00000579122.1:c.320G>A	ENSP00000464202.1:p.Arg107His	351	320	107	R/H	cGc/cAc	rs370823171&COSV58693705		-1.0	SNV	HGNC	HGNC:1787			ENSP00000464202		J3QRG6.52	UPI0000417A62	1.0	tolerated(0.17)	benign(0.045)	Gene3D:1.25.40.20&PROSITE_profiles:PS50297&PANTHER:PTHR24201&PANTHER:PTHR24201:SF4&Superfamily:SSF48403									0.0	0.00011659999999999999	1.697e-05	0.0	0.0	0.0
8	chr9	21971041	T	missense_variant	MODERATE	CDKN2A	ENSG00000147889	Transcript	ENST00000530628	protein_coding	2/3		ENST00000530628.2:c.361G>A	ENSP00000432664.2:p.Ala121Thr	441	361	121	A/T	Gcg/Acg	rs199888003&CM111996&COSV58712542		-1.0	SNV	HGNC	HGNC:1787		CCDS6511.2	ENSP00000432664	Q8N726.173		UPI000003C67C	1.0	tolerated_low_confidence(0.08)	possibly_damaging(0.6)	Low_complexity_(Seg):seg&MobiDB_lite:mobidb-lite									0.0	0.0002333	0.00022109999999999998	0.0	0.0	0.0
8	chr9	21971041	T	missense_variant	MODERATE	CDKN2A	ENSG00000147889	Transcript	ENST00000579755	protein_coding	2/3		ENST00000579755.2:c.361G>A	ENSP00000462950.1:p.Ala121Thr	422	361	121	A/T	Gcg/Acg	rs199888003&CM111996&COSV58712542		-1.0	SNV	HGNC	HGNC:1787		CCDS6511.2	ENSP00000462950	Q8N726.173		UPI000003C67C	1.0	tolerated_low_confidence(0.08)	possibly_damaging(0.6)	MobiDB_lite:mobidb-lite&Low_complexity_(Seg):seg									0.0	0.0002333	0.00022109999999999998	0.0	0.0	0.0
9	chr9	21971189	A	missense_variant	MODERATE	CDKN2A	ENSG00000147889	Transcript	ENST00000304494	protein_coding	2/3		ENST00000304494.10:c.170C>T	ENSP00000307101.5:p.Ala57Val	200	170	57	A/V	gCc/gTc	rs372266620&CM980325&COSV58687535&COSV58702929		-1.0	SNV	HGNC	HGNC:1787		CCDS6510.1	ENSP00000307101	P42771.224	K7PML8.55	UPI0000047FDA	1.0	tolerated(0.52)	benign(0.001)	PDB-ENSP_mappings:1a5e.A&PDB-ENSP_mappings:1bi7.B&PDB-ENSP_mappings:1dc2.A&PDB-ENSP_mappings:2a5e.A&PROSITE_profiles:PS50297&PANTHER:PTHR24201&PANTHER:PTHR24201:SF4&Gene3D:1.25.40.20&Superfamily:SSF48403									0.0	0.00012179999999999999	9.085e-05	0.0	5.908e-05	0.00010449999999999999
9	chr9	21971189	A	missense_variant	MODERATE	CDKN2A	ENSG00000147889	Transcript	ENST00000479692	protein_coding	2/3		ENST00000479692.2:c.17C>T	ENSP00000466887.1:p.Ala6Val	32	17	6	A/V	gCc/gTc	rs372266620&CM980325&COSV58687535&COSV58702929		-1.0	SNV	HGNC	HGNC:1787			ENSP00000466887		K7ENC6.46	UPI00028408A5	1.0	tolerated(0.41)	benign(0.028)	Gene3D:1.25.40.20&PROSITE_profiles:PS50297&PANTHER:PTHR24201&PANTHER:PTHR24201:SF4&Superfamily:SSF48403									0.0	0.00012179999999999999	9.085e-05	0.0	5.908e-05	0.00010449999999999999
9	chr9	21971189	A	missense_variant	MODERATE	CDKN2A	ENSG00000147889	Transcript	ENST00000494262	protein_coding	3/4		ENST00000494262.5:c.17C>T	ENSP00000464952.1:p.Ala6Val	641	17	6	A/V	gCc/gTc	rs372266620&CM980325&COSV58687535&COSV58702929		-1.0	SNV	HGNC	HGNC:1787		CCDS87644.1	ENSP00000464952	P42771.224		UPI000014576F	1.0	tolerated(0.64)	benign(0.001)	Gene3D:1.25.40.20&PROSITE_profiles:PS50297&PANTHER:PTHR24201&PANTHER:PTHR24201:SF4&Superfamily:SSF48403									0.0	0.00012179999999999999	9.085e-05	0.0	5.908e-05	0.00010449999999999999
9	chr9	21971189	A	missense_variant	MODERATE	CDKN2A	ENSG00000147889	Transcript	ENST00000497750	protein_coding	2/2		ENST00000497750.1:c.17C>T	ENSP00000468510.1:p.Ala6Val	92	17	6	A/V	gCc/gTc	rs372266620&CM980325&COSV58687535&COSV58702929		-1.0	SNV	HGNC	HGNC:1787			ENSP00000468510		K7ES20.46	UPI00028408A6	1.0	tolerated(0.68)	benign(0.007)	PROSITE_profiles:PS50297&PANTHER:PTHR24201:SF4&PANTHER:PTHR24201&Gene3D:1.25.40.20&Superfamily:SSF48403									0.0	0.00012179999999999999	9.085e-05	0.0	5.908e-05	0.00010449999999999999
9	chr9	21971189	A	missense_variant	MODERATE	CDKN2A	ENSG00000147889	Transcript	ENST00000498124	protein_coding	2/4		ENST00000498124.1:c.170C>T	ENSP00000418915.1:p.Ala57Val	209	170	57	A/V	gCc/gTc	rs372266620&CM980325&COSV58687535&COSV58702929		-1.0	SNV	HGNC	HGNC:1787	YES	CCDS56565.1	ENSP00000418915	P42771.224		UPI0001565711	1.0	tolerated(0.51)	benign(0.003)	PDB-ENSP_mappings:1a5e.A&PDB-ENSP_mappings:1bi7.B&PDB-ENSP_mappings:1dc2.A&PDB-ENSP_mappings:2a5e.A&PROSITE_profiles:PS50297&PANTHER:PTHR24201:SF4&PANTHER:PTHR24201&Gene3D:1.25.40.20&Superfamily:SSF48403									0.0	0.00012179999999999999	9.085e-05	0.0	5.908e-05	0.00010449999999999999
9	chr9	21971189	A	missense_variant	MODERATE	CDKN2A	ENSG00000147889	Transcript	ENST00000498628	protein_coding	2/3		ENST00000498628.6:c.17C>T	ENSP00000467857.1:p.Ala6Val	501	17	6	A/V	gCc/gTc	rs372266620&CM980325&COSV58687535&COSV58702929		-1.0	SNV	HGNC	HGNC:1787		CCDS87644.1	ENSP00000467857	P42771.224		UPI000014576F	1.0	tolerated(0.64)	benign(0.001)	PROSITE_profiles:PS50297&PANTHER:PTHR24201&PANTHER:PTHR24201:SF4&Gene3D:1.25.40.20&Superfamily:SSF48403									0.0	0.00012179999999999999	9.085e-05	0.0	5.908e-05	0.00010449999999999999
9	chr9	21971189	A	missense_variant	MODERATE	CDKN2A	ENSG00000147889	Transcript	ENST00000578845	protein_coding	1/2		ENST00000578845.2:c.17C>T	ENSP00000467390.1:p.Ala6Val	144	17	6	A/V	gCc/gTc	rs372266620&CM980325&COSV58687535&COSV58702929		-1.0	SNV	HGNC	HGNC:1787		CCDS87644.1	ENSP00000467390	P42771.224		UPI000014576F	1.0	tolerated(0.64)	benign(0.001)	PROSITE_profiles:PS50297&PANTHER:PTHR24201&PANTHER:PTHR24201:SF4&Gene3D:1.25.40.20&Superfamily:SSF48403									0.0	0.00012179999999999999	9.085e-05	0.0	5.908e-05	0.00010449999999999999
9	chr9	21971189	A	missense_variant	MODERATE	CDKN2A	ENSG00000147889	Transcript	ENST00000579122	protein_coding	2/3		ENST00000579122.1:c.170C>T	ENSP00000464202.1:p.Ala57Val	201	170	57	A/V	gCc/gTc	rs372266620&CM980325&COSV58687535&COSV58702929		-1.0	SNV	HGNC	HGNC:1787			ENSP00000464202		J3QRG6.52	UPI0000417A62	1.0	tolerated(0.4)	benign(0.005)	Gene3D:1.25.40.20&PROSITE_profiles:PS50297&PANTHER:PTHR24201&PANTHER:PTHR24201:SF4&Superfamily:SSF48403									0.0	0.00012179999999999999	9.085e-05	0.0	5.908e-05	0.00010449999999999999
10	chr9	21971200	G	missense_variant	MODERATE	CDKN2A	ENSG00000147889	Transcript	ENST00000304494	protein_coding	2/3		ENST00000304494.10:c.159G>C	ENSP00000307101.5:p.Met53Ile	189	159	53	M/I	atG/atC	rs104894095&CM056552&CM950229&COSV58683319&COSV58703741&COSV58710848		-1.0	SNV	HGNC	HGNC:1787		CCDS6510.1	ENSP00000307101	P42771.224	K7PML8.55	UPI0000047FDA	1.0	deleterious(0)	benign(0.303)	PDB-ENSP_mappings:1a5e.A&PDB-ENSP_mappings:1bi7.B&PDB-ENSP_mappings:1dc2.A&PDB-ENSP_mappings:2a5e.A&PROSITE_profiles:PS50297&PANTHER:PTHR24201&PANTHER:PTHR24201:SF4&Gene3D:1.25.40.20&Superfamily:SSF48403											9.047e-06	7.492e-05	0.0	0.0
10	chr9	21971200	G	missense_variant	MODERATE	CDKN2A	ENSG00000147889	Transcript	ENST00000479692	protein_coding	2/3		ENST00000479692.2:c.6G>C	ENSP00000466887.1:p.Met2Ile	21	6	2	M/I	atG/atC	rs104894095&CM056552&CM950229&COSV58683319&COSV58703741&COSV58710848		-1.0	SNV	HGNC	HGNC:1787			ENSP00000466887		K7ENC6.46	UPI00028408A5	1.0	deleterious(0)	possibly_damaging(0.784)	Gene3D:1.25.40.20&PROSITE_profiles:PS50297&PANTHER:PTHR24201&PANTHER:PTHR24201:SF4&Superfamily:SSF48403											9.047e-06	7.492e-05	0.0	0.0
10	chr9	21971200	G	missense_variant	MODERATE	CDKN2A	ENSG00000147889	Transcript	ENST00000494262	protein_coding	3/4		ENST00000494262.5:c.6G>C	ENSP00000464952.1:p.Met2Ile	630	6	2	M/I	atG/atC	rs104894095&CM056552&CM950229&COSV58683319&COSV58703741&COSV58710848		-1.0	SNV	HGNC	HGNC:1787		CCDS87644.1	ENSP00000464952	P42771.224		UPI000014576F	1.0	deleterious(0)	benign(0.303)	Gene3D:1.25.40.20&PROSITE_profiles:PS50297&PANTHER:PTHR24201&PANTHER:PTHR24201:SF4&Superfamily:SSF48403											9.047e-06	7.492e-05	0.0	0.0
10	chr9	21971200	G	missense_variant	MODERATE	CDKN2A	ENSG00000147889	Transcript	ENST00000497750	protein_coding	2/2		ENST00000497750.1:c.6G>C	ENSP00000468510.1:p.Met2Ile	81	6	2	M/I	atG/atC	rs104894095&CM056552&CM950229&COSV58683319&COSV58703741&COSV58710848		-1.0	SNV	HGNC	HGNC:1787			ENSP00000468510		K7ES20.46	UPI00028408A6	1.0	deleterious(0)	possibly_damaging(0.686)	PROSITE_profiles:PS50297&PANTHER:PTHR24201:SF4&PANTHER:PTHR24201&Gene3D:1.25.40.20&Superfamily:SSF48403											9.047e-06	7.492e-05	0.0	0.0
10	chr9	21971200	G	missense_variant	MODERATE	CDKN2A	ENSG00000147889	Transcript	ENST00000498124	protein_coding	2/4		ENST00000498124.1:c.159G>C	ENSP00000418915.1:p.Met53Ile	198	159	53	M/I	atG/atC	rs104894095&CM056552&CM950229&COSV58683319&COSV58703741&COSV58710848		-1.0	SNV	HGNC	HGNC:1787	YES	CCDS56565.1	ENSP00000418915	P42771.224		UPI0001565711	1.0	deleterious(0)	probably_damaging(0.912)	PDB-ENSP_mappings:1a5e.A&PDB-ENSP_mappings:1bi7.B&PDB-ENSP_mappings:1dc2.A&PDB-ENSP_mappings:2a5e.A&PROSITE_profiles:PS50297&PANTHER:PTHR24201:SF4&PANTHER:PTHR24201&Gene3D:1.25.40.20&Superfamily:SSF48403											9.047e-06	7.492e-05	0.0	0.0
10	chr9	21971200	G	missense_variant	MODERATE	CDKN2A	ENSG00000147889	Transcript	ENST00000498628	protein_coding	2/3		ENST00000498628.6:c.6G>C	ENSP00000467857.1:p.Met2Ile	490	6	2	M/I	atG/atC	rs104894095&CM056552&CM950229&COSV58683319&COSV58703741&COSV58710848		-1.0	SNV	HGNC	HGNC:1787		CCDS87644.1	ENSP00000467857	P42771.224		UPI000014576F	1.0	deleterious(0)	benign(0.303)	PROSITE_profiles:PS50297&PANTHER:PTHR24201&PANTHER:PTHR24201:SF4&Gene3D:1.25.40.20&Superfamily:SSF48403											9.047e-06	7.492e-05	0.0	0.0
10	chr9	21971200	G	missense_variant	MODERATE	CDKN2A	ENSG00000147889	Transcript	ENST00000530628	protein_coding	2/3		ENST00000530628.2:c.202G>C	ENSP00000432664.2:p.Asp68His	282	202	68	D/H	Gat/Cat	rs104894095&CM056552&CM950229&COSV58683319&COSV58703741&COSV58710848		-1.0	SNV	HGNC	HGNC:1787		CCDS6511.2	ENSP00000432664	Q8N726.173		UPI000003C67C	1.0	deleterious_low_confidence(0)	probably_damaging(0.999)	MobiDB_lite:mobidb-lite											9.047e-06	7.492e-05	0.0	0.0
10	chr9	21971200	G	missense_variant	MODERATE	CDKN2A	ENSG00000147889	Transcript	ENST00000578845	protein_coding	1/2		ENST00000578845.2:c.6G>C	ENSP00000467390.1:p.Met2Ile	133	6	2	M/I	atG/atC	rs104894095&CM056552&CM950229&COSV58683319&COSV58703741&COSV58710848		-1.0	SNV	HGNC	HGNC:1787		CCDS87644.1	ENSP00000467390	P42771.224		UPI000014576F	1.0	deleterious(0)	benign(0.303)	PROSITE_profiles:PS50297&PANTHER:PTHR24201&PANTHER:PTHR24201:SF4&Gene3D:1.25.40.20&Superfamily:SSF48403											9.047e-06	7.492e-05	0.0	0.0
10	chr9	21971200	G	missense_variant	MODERATE	CDKN2A	ENSG00000147889	Transcript	ENST00000579122	protein_coding	2/3		ENST00000579122.1:c.159G>C	ENSP00000464202.1:p.Met53Ile	190	159	53	M/I	atG/atC	rs104894095&CM056552&CM950229&COSV58683319&COSV58703741&COSV58710848		-1.0	SNV	HGNC	HGNC:1787			ENSP00000464202		J3QRG6.52	UPI0000417A62	1.0	deleterious(0)	benign(0.114)	Gene3D:1.25.40.20&PROSITE_profiles:PS50297&PANTHER:PTHR24201&PANTHER:PTHR24201:SF4&Superfamily:SSF48403											9.047e-06	7.492e-05	0.0	0.0
10	chr9	21971200	G	missense_variant	MODERATE	CDKN2A	ENSG00000147889	Transcript	ENST00000579755	protein_coding	2/3		ENST00000579755.2:c.202G>C	ENSP00000462950.1:p.Asp68His	263	202	68	D/H	Gat/Cat	rs104894095&CM056552&CM950229&COSV58683319&COSV58703741&COSV58710848		-1.0	SNV	HGNC	HGNC:1787		CCDS6511.2	ENSP00000462950	Q8N726.173		UPI000003C67C	1.0	deleterious_low_confidence(0)	probably_damaging(0.999)	MobiDB_lite:mobidb-lite											9.047e-06	7.492e-05	0.0	0.0
11	chr9	21974641	G	missense_variant&NMD_transcript_variant	MODERATE	CDKN2A	ENSG00000147889	Transcript	ENST00000380151	nonsense_mediated_decay	1/3		ENST00000380151.3:c.187G>C	ENSP00000369496.3:p.Gly63Arg	187	187	63	G/R	Ggg/Cgg	rs45456595&CM096339&CS125508&COSV58719681		-1.0	SNV	HGNC	HGNC:1787			ENSP00000369496	P42771.224		UPI000036760F	1.0	tolerated_low_confidence(0.8)	benign(0.007)				0.0012	0.0	0.0	0.0	0.006	0.0	0.001362	0.003721	0.0020210000000000002	0.001111	0.001474	0.0
12	chr9	21974724	G	missense_variant	MODERATE	CDKN2A	ENSG00000147889	Transcript	ENST00000304494	protein_coding	1/3		ENST00000304494.10:c.104G>C	ENSP00000307101.5:p.Gly35Ala	134	104	35	G/A	gGg/gCg	rs746834149&CM065062&CM091775&CM950226&COSV58690447&COSV58690595&COSV58726978		-1.0	SNV	HGNC	HGNC:1787		CCDS6510.1	ENSP00000307101	P42771.224	K7PML8.55	UPI0000047FDA	1.0	tolerated(0.12)	probably_damaging(0.998)	PDB-ENSP_mappings:1a5e.A&PDB-ENSP_mappings:1bi7.B&PDB-ENSP_mappings:1dc2.A&PDB-ENSP_mappings:2a5e.A&PROSITE_profiles:PS50297&PANTHER:PTHR24201&PANTHER:PTHR24201:SF4&Gene3D:1.25.40.20&Superfamily:SSF48403											1.225e-05	0.0	0.0	0.0
12	chr9	21974724	G	missense_variant&NMD_transcript_variant	MODERATE	CDKN2A	ENSG00000147889	Transcript	ENST00000380151	nonsense_mediated_decay	1/3		ENST00000380151.3:c.104G>C	ENSP00000369496.3:p.Gly35Ala	104	104	35	G/A	gGg/gCg	rs746834149&CM065062&CM091775&CM950226&COSV58690447&COSV58690595&COSV58726978		-1.0	SNV	HGNC	HGNC:1787			ENSP00000369496	P42771.224		UPI000036760F	1.0	deleterious_low_confidence(0.04)	probably_damaging(0.999)												1.225e-05	0.0	0.0	0.0
12	chr9	21974724	G	missense_variant	MODERATE	CDKN2A	ENSG00000147889	Transcript	ENST00000498124	protein_coding	1/4		ENST00000498124.1:c.104G>C	ENSP00000418915.1:p.Gly35Ala	143	104	35	G/A	gGg/gCg	rs746834149&CM065062&CM091775&CM950226&COSV58690447&COSV58690595&COSV58726978		-1.0	SNV	HGNC	HGNC:1787	YES	CCDS56565.1	ENSP00000418915	P42771.224		UPI0001565711	1.0	tolerated(0.06)	probably_damaging(0.999)	PDB-ENSP_mappings:1a5e.A&PDB-ENSP_mappings:1bi7.B&PDB-ENSP_mappings:1dc2.A&PDB-ENSP_mappings:2a5e.A&PROSITE_profiles:PS50297&PANTHER:PTHR24201:SF4&PANTHER:PTHR24201&Gene3D:1.25.40.20&Superfamily:SSF48403											1.225e-05	0.0	0.0	0.0
12	chr9	21974724	G	missense_variant	MODERATE	CDKN2A	ENSG00000147889	Transcript	ENST00000579122	protein_coding	1/3		ENST00000579122.1:c.104G>C	ENSP00000464202.1:p.Gly35Ala	135	104	35	G/A	gGg/gCg	rs746834149&CM065062&CM091775&CM950226&COSV58690447&COSV58690595&COSV58726978		-1.0	SNV	HGNC	HGNC:1787			ENSP00000464202		J3QRG6.52	UPI0000417A62	1.0	tolerated(0.1)	probably_damaging(0.995)	Gene3D:1.25.40.20&PROSITE_profiles:PS50297&PANTHER:PTHR24201&PANTHER:PTHR24201:SF4&Superfamily:SSF48403											1.225e-05	0.0	0.0	0.0
13	chr9	21974757	G	missense_variant	MODERATE	CDKN2A	ENSG00000147889	Transcript	ENST00000304494	protein_coding	1/3		ENST00000304494.10:c.71G>C	ENSP00000307101.5:p.Arg24Pro	101	71	24	R/P	cGg/cCg	rs104894097&CM950224&COSV58704208&COSV58715553&COSV58724448		-1.0	SNV	HGNC	HGNC:1787		CCDS6510.1	ENSP00000307101	P42771.224	K7PML8.55	UPI0000047FDA	1.0	tolerated(0.15)	possibly_damaging(0.789)	PDB-ENSP_mappings:1a5e.A&PDB-ENSP_mappings:1bi7.B&PDB-ENSP_mappings:1dc2.A&PDB-ENSP_mappings:2a5e.A&Low_complexity_(Seg):seg&PROSITE_profiles:PS50297&PANTHER:PTHR24201&PANTHER:PTHR24201:SF4&Gene3D:1.25.40.20&Superfamily:SSF48403											1.6899999999999997e-05	0.0	0.0	0.0
13	chr9	21974757	G	missense_variant&NMD_transcript_variant	MODERATE	CDKN2A	ENSG00000147889	Transcript	ENST00000380151	nonsense_mediated_decay	1/3		ENST00000380151.3:c.71G>C	ENSP00000369496.3:p.Arg24Pro	71	71	24	R/P	cGg/cCg	rs104894097&CM950224&COSV58704208&COSV58715553&COSV58724448		-1.0	SNV	HGNC	HGNC:1787			ENSP00000369496	P42771.224		UPI000036760F	1.0	deleterious_low_confidence(0.01)	probably_damaging(0.974)												1.6899999999999997e-05	0.0	0.0	0.0
13	chr9	21974757	G	missense_variant	MODERATE	CDKN2A	ENSG00000147889	Transcript	ENST00000498124	protein_coding	1/4		ENST00000498124.1:c.71G>C	ENSP00000418915.1:p.Arg24Pro	110	71	24	R/P	cGg/cCg	rs104894097&CM950224&COSV58704208&COSV58715553&COSV58724448		-1.0	SNV	HGNC	HGNC:1787	YES	CCDS56565.1	ENSP00000418915	P42771.224		UPI0001565711	1.0	tolerated(0.15)	possibly_damaging(0.789)	PDB-ENSP_mappings:1a5e.A&PDB-ENSP_mappings:1bi7.B&PDB-ENSP_mappings:1dc2.A&PDB-ENSP_mappings:2a5e.A&Low_complexity_(Seg):seg&PROSITE_profiles:PS50297&PANTHER:PTHR24201:SF4&PANTHER:PTHR24201&Gene3D:1.25.40.20&Superfamily:SSF48403											1.6899999999999997e-05	0.0	0.0	0.0
13	chr9	21974757	G	missense_variant	MODERATE	CDKN2A	ENSG00000147889	Transcript	ENST00000579122	protein_coding	1/3		ENST00000579122.1:c.71G>C	ENSP00000464202.1:p.Arg24Pro	102	71	24	R/P	cGg/cCg	rs104894097&CM950224&COSV58704208&COSV58715553&COSV58724448		-1.0	SNV	HGNC	HGNC:1787			ENSP00000464202		J3QRG6.52	UPI0000417A62	1.0	deleterious(0.04)	possibly_damaging(0.597)	Gene3D:1.25.40.20&PROSITE_profiles:PS50297&PANTHER:PTHR24201&PANTHER:PTHR24201:SF4&Superfamily:SSF48403&Low_complexity_(Seg):seg											1.6899999999999997e-05	0.0	0.0	0.0
14	chr9	21994165	T	missense_variant	MODERATE	CDKN2A	ENSG00000147889	Transcript	ENST00000530628	protein_coding	1/3		ENST00000530628.2:c.167G>A	ENSP00000432664.2:p.Gly56Glu	247	167	56	G/E	gGg/gAg	rs748327367		-1.0	SNV	HGNC	HGNC:1787		CCDS6511.2	ENSP00000432664	Q8N726.173		UPI000003C67C	1.0	deleterious_low_confidence(0.03)	benign(0.346)	MobiDB_lite:mobidb-lite											8.554e-06	0.0	0.0	0.0
14	chr9	21994165	T	missense_variant	MODERATE	CDKN2A	ENSG00000147889	Transcript	ENST00000579755	protein_coding	1/3		ENST00000579755.2:c.167G>A	ENSP00000462950.1:p.Gly56Glu	228	167	56	G/E	gGg/gAg	rs748327367		-1.0	SNV	HGNC	HGNC:1787		CCDS6511.2	ENSP00000462950	Q8N726.173		UPI000003C67C	1.0	deleterious_low_confidence(0.03)	benign(0.346)	MobiDB_lite:mobidb-lite											8.554e-06	0.0	0.0	0.0
15	chr9	21994234	C	frameshift_variant	HIGH	CDKN2A	ENSG00000147889	Transcript	ENST00000530628	protein_coding	1/3		ENST00000530628.2:c.97dup	ENSP00000432664.2:p.Glu33GlyfsTer30	177-178	97-98	33	E/GX	gag/gGag	rs779306249		-1.0	insertion	HGNC	HGNC:1787		CCDS6511.2	ENSP00000432664	Q8N726.173		UPI000003C67C	1.0			Pfam:PF07392											1.725e-05	0.0	0.0	0.0
15	chr9	21994234	C	frameshift_variant	HIGH	CDKN2A	ENSG00000147889	Transcript	ENST00000579755	protein_coding	1/3		ENST00000579755.2:c.97dup	ENSP00000462950.1:p.Glu33GlyfsTer30	158-159	97-98	33	E/GX	gag/gGag	rs779306249		-1.0	insertion	HGNC	HGNC:1787		CCDS6511.2	ENSP00000462950	Q8N726.173		UPI000003C67C	1.0			Pfam:PF07392											1.725e-05	0.0	0.0	0.0
[truncated: 21 more columns]
