# Supplementary material for: Defining novel causal SNPs and linked phenotypes at melanoma-associated loci
Source: Hum Mol Genet. 2022 Mar 31;31(17):2845–56. doi: 10.1093/hmg/ddac074 (PMC9433725; doi:10.1093/hmg/ddac074)
Supplement: Supplementary_Table_6_ddac074 [file supplementary_table_6_ddac074.xlsx]

## Sheet: Supplementary Table 6
Supplementary Table 6. Transcription start sites annotated for each gene of interest. Coordinates are in GRCh37.
Gene stable ID	strand	chr	transcript_name	transcript_stable_id	start_coord
ENSG00000049656	-1	5	CLPTM1L-008	ENST00000507807	1341853
ENSG00000049656	-1	5	CLPTM1L-007	ENST00000507195	1326551
ENSG00000049656	-1	5	CLPTM1L-010	ENST00000506641	1326370
ENSG00000003402	1	2	CFLAR-015	ENST00000441224	201981560
ENSG00000003402	1	2	CFLAR-016	ENST00000433445	201981762
ENSG00000003402	1	2	CFLAR-008	ENST00000423241	201983214
ENSG00000003402	1	2	CFLAR-009	ENST00000439154	201983387
ENSG00000003402	1	2	CFLAR-027	ENST00000490965	201983246
ENSG00000003402	1	2	CFLAR-017	ENST00000425030	201987200
ENSG00000003402	1	2	CFLAR-010	ENST00000440180	201994226
ENSG00000003402	1	2	CFLAR-018	ENST00000417748	201994052
ENSG00000003402	1	2	CFLAR-021	ENST00000494258	201997502
ENSG00000003402	1	2	CFLAR-022	ENST00000470178	201997595
ENSG00000003402	1	2	CFLAR-023	ENST00000462763	201997676
ENSG00000172927	1	11	MYEOV-009	ENST00000544781	69066741
ENSG00000101440	1	20	ASIP-002	ENST00000568305	32782375
ENSG00000183844	1	21	FAM3B-005	ENST00000398646	42694747
ENSG00000183844	1	21	FAM3B-001	ENST00000357985	42688661
ENSG00000183844	1	21	FAM3B-002	ENST00000479810	42676139
ENSG00000183844	1	21	FAM3B-006	ENST00000518236	42676177
ENSG00000099810	1	9	MTAP-013	ENST00000427788	21803277
ENSG00000147889	-1	9	CDKN2A-007	ENST00000470819	21994872
ENSG00000147889	-1	9	CDKN2A-001	ENST00000304494	21975097
ENSG00000147889	-1	9	CDKN2A-003	ENST00000380151	21974826
ENSG00000147889	-1	9	CDKN2A-009	ENST00000498124	21974865
ENSG00000147889	-1	9	CDKN2A-014	ENST00000579122	21974857
ENSG00000149311	1	11	ATM-003	ENST00000452508	108093843
ENSG00000149311	1	11	ATM-016	ENST00000532931	108093817
ENSG00000149311	1	11	ATM-026	ENST00000527891	108093812
ENSG00000149311	1	11	ATM-004	ENST00000526567	108094256
ENSG00000100151	1	22	PICK1-002	ENST00000356976	38453414
ENSG00000100151	1	22	PICK1-006	ENST00000476157	38453411
ENSG00000100151	1	22	PICK1-007	ENST00000468288	38453411
ENSG00000100151	1	22	PICK1-011	ENST00000469819	38453414
ENSG00000100151	1	22	PICK1-013	ENST00000426258	38453411
ENSG00000100151	1	22	PICK1-016	ENST00000437453	38453402
ENSG00000064012	1	2	CASP8-001	ENST00000437283	202122841
ENSG00000064012	1	2	CASP8-002	ENST00000358485	202122759
ENSG00000064012	1	2	CASP8-007	ENST00000339403	202123047
ENSG00000064012	1	2	CASP8-010	ENST00000447616	202122703
ENSG00000064012	1	2	CASP8-011	ENST00000490412	202122842
ENSG00000064012	1	2	CASP8-023	ENST00000413726	202122841
ENSG00000064012	1	2	CASP8-012	ENST00000323492	202125223
ENSG00000064012	1	2	CASP8-026	ENST00000429881	202126679
ENSG00000140718	1	16	FTO-002	ENST00000460382	53920842
ENSG00000140718	1	16	FTO-006	ENST00000431610	53920829
ENSG00000140718	1	16	FTO-007	ENST00000472835	54097549
ENSG00000183486	1	21	MX2-008	ENST00000418103	42742441
ENSG00000183486	1	21	MX2-009	ENST00000416447	42742140
ENSG00000143379	1	1	SETDB1-008	ENST00000423081	150899116
ENSG00000184381	-1	22	PLA2G6-005	ENST00000417303	38588107
ENSG00000184381	-1	22	PLA2G6-008	ENST00000452972	38564097
ENSG00000184381	-1	22	PLA2G6-009	ENST00000479641	38564084
ENSG00000184381	-1	22	PLA2G6-015	ENST00000498338	38539501
ENSG00000086991	-1	11	NOX4-006	ENST00000528341	89223900
ENSG00000086991	-1	11	NOX4-005	ENST00000343727	89224299
