# Supplementary material for: Defining novel causal SNPs and linked phenotypes at melanoma-associated loci
Source: Hum Mol Genet. 2022 Mar 31;31(17):2845–56. doi: 10.1093/hmg/ddac074 (PMC9433725; doi:10.1093/hmg/ddac074)
Supplement: Supplementary_Table_7_ddac074 [file supplementary_table_7_ddac074.xlsx]

## Sheet: Supplementary Table 7
Supplementary Table 7. Coordinates (GRch37) of DNAse I Hypersensitivity sites captured per gene
Chromosome	Start	End	Gene
chr5	1152340	1154144	TERT
chr5	1161380	1161593	TERT
chr5	1162100	1162270	TERT
chr5	1167880	1168100	TERT
chr5	1168144	1168662	TERT
chr5	1169020	1169190	TERT
chr5	1171520	1171710	TERT
chr5	1174444	1174847	TERT
chr5	1183016	1183731	TERT
chr5	1199180	1199330	TERT
chr5	1204900	1205101	TERT
chr5	1209038	1209387	TERT
chr5	1216248	1216488	TERT
chr5	1227880	1228110	CLPTM1L:TERT
chr5	1232140	1232254	CLPTM1L:TERT
chr5	1246906	1247274	CLPTM1L:TERT
chr5	1276885	1277064	CLPTM1L:TERT
chr5	1278663	1278779	CLPTM1L:TERT
chr5	1281628	1281777	CLPTM1L:TERT
chr5	1313120	1313290	CLPTM1L:TERT
chr5	1327700	1327870	CLPTM1L:TERT
chr5	1328260	1328537	CLPTM1L:TERT
chr5	1330581	1330980	CLPTM1L:TERT
chr5	1332720	1332890	CLPTM1L:TERT
chr5	1333460	1333610	CLPTM1L:TERT
chr5	1333640	1333790	CLPTM1L:TERT
chr5	1345013	1345728	CLPTM1L:TERT
chr5	1351279	1351604	CLPTM1L:TERT
chr5	1355904	1356348	CLPTM1L:TERT
chr5	1374880	1375030	CLPTM1L:TERT
chr5	1384918	1385163	CLPTM1L:TERT
chr5	1385526	1386311	CLPTM1L:TERT
chr5	1386412	1386827	CLPTM1L:TERT
chr5	1387625	1387664	CLPTM1L:TERT
chr5	1396145	1396404	CLPTM1L
chr5	1409504	1409774	CLPTM1L
chr5	1433004	1433107	CLPTM1L
chr5	1437630	1437876	CLPTM1L
chr5	33850280	33850450	SLC45A2
chr5	33852678	33852787	SLC45A2
chr5	33854940	33855090	SLC45A2
chr5	33859400	33859550	SLC45A2
chr5	33867480	33867630	SLC45A2
chr5	33884300	33884470	SLC45A2
chr5	33890800	33891070	SLC45A2
chr5	33892014	33892508	SLC45A2
chr5	33892746	33893252	SLC45A2
chr5	33894760	33894950	SLC45A2
chr5	33909560	33909710	SLC45A2
chr5	33930483	33930823	SLC45A2
chr5	33934340	33934510	SLC45A2
chr5	33934866	33935129	SLC45A2
chr5	33936053	33936494	SLC45A2
chr5	33936860	33937010	SLC45A2
chr5	33940034	33940353	SLC45A2
chr5	33969982	33970308	SLC45A2
chr5	33970906	33970950	SLC45A2
chr5	33973424	33973970	SLC45A2
chr5	33974672	33974941	SLC45A2
chr5	33981530	33982420	SLC45A2
chr5	33984490	33985167	SLC45A2
chr5	33995015	33995295	SLC45A2
chr5	33997413	33997878	SLC45A2
chr5	34001400	34001570	SLC45A2
chr5	34007764	34008686	SLC45A2
chr5	34022340	34022590	SLC45A2
chr5	34042284	34042804	SLC45A2
chr5	34053140	34054105	SLC45A2
chr9	21709490	21709820	MTAP
chr9	21710900	21711090	MTAP
chr9	21711397	21712018	MTAP
chr9	21747280	21747430	MTAP
chr9	21761288	21761917	MTAP
chr9	21765000	21765150	MTAP
chr9	21766088	21766561	MTAP
chr9	21771320	21771568	MTAP
chr9	21777886	21778144	MTAP
chr9	21789412	21790046	MTAP
chr9	21801640	21801790	MTAP
chr9	21801953	21803826	MTAP
chr9	21812520	21812710	MTAP
chr9	21812974	21813375	MTAP
chr9	21813770	21814226	MTAP
chr9	21817240	21817470	MTAP
chr9	21829044	21829112	MTAP
chr9	21830250	21831082	MTAP
chr9	21831996	21832455	MTAP
chr9	21834809	21834857	MTAP
chr9	21836291	21837238	MTAP
chr9	21854720	21854890	MTAP
chr9	21856253	21856615	MTAP
chr9	21863646	21863987	MTAP
chr9	21873980	21874130	MTAP:CDKN2A
chr9	21883844	21883974	MTAP:CDKN2A
chr9	21904500	21904650	MTAP:CDKN2A:CDKN2B
chr9	21919729	21919910	MTAP:CDKN2A:CDKN2B
chr9	21931560	21931710	MTAP:CDKN2A:CDKN2B
chr9	21933316	21933621	MTAP:CDKN2A:CDKN2B
chr9	21965103	21965999	MTAP:CDKN2A:CDKN2B
chr9	21971250	21971623	MTAP:CDKN2A:CDKN2B
chr9	21974306	21975831	MTAP:CDKN2A:CDKN2B
chr9	21986807	21987118	MTAP:CDKN2A:CDKN2B
chr9	21987227	21987530	MTAP:CDKN2A:CDKN2B
chr9	21988880	21989030	MTAP:CDKN2A:CDKN2B
chr9	21991140	21991290	MTAP:CDKN2A:CDKN2B
chr9	21993960	21996153	MTAP:CDKN2A:CDKN2B
chr9	21996461	21997098	MTAP:CDKN2A:CDKN2B
chr9	22008490	22009809	MTAP:CDKN2A:CDKN2B
chr9	22030156	22030561	MTAP:CDKN2A:CDKN2B
chr9	22031887	22032270	MTAP:CDKN2A:CDKN2B
chr9	22032479	22032579	MTAP:CDKN2A:CDKN2B
chr9	22035508	22035982	CDKN2A:CDKN2B
chr9	22038165	22038372	CDKN2A:CDKN2B
chr9	22040920	22041070	CDKN2A:CDKN2B
chr9	22044700	22044850	CDKN2A:CDKN2B
chr9	22049500	22049711	CDKN2A:CDKN2B
chr9	22052173	22053103	CDKN2A:CDKN2B
chr9	22080120	22080290	CDKN2A:CDKN2B
chr9	22084487	22085133	CDKN2A:CDKN2B
chr9	22097783	22098051	CDKN2B
chr9	22103136	22103910	CDKN2B
chr9	22104260	22104490	CDKN2B
chr9	22107280	22107510	CDKN2B
chr1	150737420	150737570	ARNT
chr1	150751298	150751353	ARNT
chr1	150761933	150762237	ARNT
chr1	150779880	150780030	ARNT
chr1	150780730	150780960	ARNT
chr1	150781383	150781706	ARNT
chr1	150782204	150782584	ARNT
chr1	150785555	150785970	ARNT
chr1	150792336	150792836	ARNT
chr1	150793634	150793695	ARNT
chr1	150848520	150849573	SETDB1:ARNT
chr1	150853885	150854640	SETDB1:ARNT
chr1	150859506	150859832	SETDB1:ARNT
chr1	150868069	150868560	SETDB1:ARNT
chr1	150879798	150880177	SETDB1:ARNT
chr1	150894896	150895387	SETDB1:ARNT
chr1	150898395	150899214	SETDB1:ARNT
chr1	150904400	150904550	SETDB1:ARNT
chr1	150915521	150915739	SETDB1:ARNT
chr1	150940988	150941469	SETDB1:ARNT
chr1	150943740	150943910	SETDB1:ARNT
chr1	150945720	150945870	SETDB1:ARNT
chr1	150946798	150947504	SETDB1:ARNT
chr1	150949415	150950322	SETDB1
chr1	150951560	150952443	SETDB1
chr1	150953799	150953872	SETDB1
chr1	150954531	150954869	SETDB1
chr1	150965235	150965454	SETDB1
chr1	150968307	150968686	SETDB1
chr1	150971390	150971956	SETDB1
chr1	150978824	150979666	SETDB1
chr1	150980392	150981773	SETDB1
chr1	150983519	150984038	SETDB1
chr1	150996992	150997582	SETDB1
chr1	151019926	151021365	SETDB1
chr1	151030150	151031036	SETDB1
chr1	151031346	151031493	SETDB1
chr1	151031666	151032372	SETDB1
chr1	151032638	151032964	SETDB1
chr1	151035360	151035570	SETDB1
chr11	68977880	68978090	MYEOV
chr11	68979440	68979786	MYEOV
chr11	68981040	68981190	MYEOV
chr11	68983320	68983750	MYEOV
chr11	68987620	68987790	MYEOV
chr11	69009417	69009569	MYEOV
chr11	69019960	69020110	MYEOV
chr11	69020540	69020690	MYEOV
chr11	69038500	69038650	MYEOV
chr11	69043007	69043190	MYEOV
chr11	69048020	69048190	MYEOV
chr11	69048381	69049048	MYEOV
chr11	69051077	69051470	MYEOV
chr11	69059925	69060123	MYEOV
chr11	69060720	69060870	MYEOV
chr11	69061309	69061728	MYEOV
chr11	69064161	69064397	MYEOV
chr11	69064573	69065270	MYEOV
chr11	69065500	69065670	MYEOV
chr11	69065958	69066337	MYEOV
chr11	69066460	69066670	MYEOV
chr11	69067580	69067770	MYEOV
chr11	69067904	69068144	MYEOV
chr11	69069060	69069630	MYEOV
chr11	69072150	69072643	MYEOV
chr11	69073460	69073650	MYEOV
chr11	69077278	69077605	MYEOV
chr11	69078740	69078890	MYEOV
chr11	69079500	69079670	MYEOV
chr11	69080608	69080908	MYEOV
chr11	69084500	69084670	MYEOV
chr11	69085328	69085510	MYEOV
chr11	69087900	69088070	MYEOV
chr11	69088760	69088910	MYEOV
chr11	69089294	69089705	MYEOV
chr11	69145020	69145170	MYEOV
chr11	69148160	69148330	MYEOV
chr11	69148720	69148870	MYEOV
chr11	69150860	69151010	MYEOV
chr11	69152140	69152310	MYEOV
chr11	69156440	69156590	MYEOV
chr11	69166207	69166641	MYEOV
chr11	69167322	69168005	MYEOV
chr11	69169040	69169190	MYEOV
chr11	69179720	69179910	MYEOV
chr11	69194860	69195010	MYEOV
chr11	69195720	69196073	MYEOV
chr11	69196820	69196990	MYEOV
chr11	69197149	69197346	MYEOV
chr11	69211080	69211230	MYEOV
chr11	69212600	69212750	MYEOV
chr11	69213762	69214159	MYEOV
chr11	69218400	69218677	MYEOV
chr11	69232120	69232310	MYEOV
chr11	69234404	69234489	MYEOV
chr11	69234800	69235756	MYEOV
chr11	69240276	69240441	MYEOV
chr11	69245420	69245650	MYEOV
chr11	69249856	69250718	MYEOV
chr11	69251900	69252150	MYEOV
chr11	69255680	69255850	MYEOV
chr11	69256940	69257130	MYEOV
chr11	69257299	69258983	MYEOV
chr11	69259341	69259814	MYEOV
chr11	69260920	69261090	MYEOV
chr11	69261580	69261730	MYEOV
chr11	69262580	69262770	MYEOV
chr11	69263748	69264940	MYEOV
chr11	69275420	69275570	MYEOV
chr11	69278128	69278578	MYEOV
chr11	69355760	69355930	CCND1
chr11	69356529	69356930	CCND1
chr11	69357140	69357330	CCND1
chr11	69369587	69370194	CCND1:ORAOV1
chr11	69373419	69373609	CCND1:ORAOV1
chr11	69379160	69379370	CCND1:ORAOV1
chr11	69382706	69383345	CCND1:ORAOV1
chr11	69402531	69402818	CCND1:ORAOV1
chr11	69403220	69403416	CCND1:ORAOV1
chr11	69410120	69410270	CCND1:ORAOV1
chr11	69412980	69413189	CCND1:FGF19:ORAOV1
chr11	69414287	69414833	CCND1:FGF19:ORAOV1
chr11	69425883	69426097	CCND1:FGF19:ORAOV1
chr11	69444899	69445117	CCND1:FGF19:ORAOV1
chr11	69451037	69451714	CCND1:FGF19:ORAOV1
chr11	69453085	69454297	CCND1:FGF19:ORAOV1
chr11	69455113	69455501	CCND1:FGF19:ORAOV1
chr11	69455622	69456124	CCND1:FGF19:ORAOV1
chr11	69457859	69458402	CCND1:FGF19:ORAOV1
chr11	69459026	69459449	CCND1:FGF19:ORAOV1
chr11	69460800	69460950	CCND1:FGF19:ORAOV1
chr11	69461560	69461750	CCND1:FGF19:ORAOV1
chr11	69464918	69465133	CCND1:FGF19:ORAOV1
chr11	69469640	69469790	CCND1:FGF19:ORAOV1
chr11	69469799	69470610	CCND1:FGF19:ORAOV1
chr11	69470700	69471311	CCND1:FGF19:ORAOV1
chr11	69471360	69471510	CCND1:FGF19:ORAOV1
chr11	69472378	69472568	CCND1:FGF19:ORAOV1
chr11	69472837	69473025	CCND1:FGF19:ORAOV1
chr11	69476102	69476170	CCND1:FGF19:ORAOV1
chr11	69476876	69477102	CCND1:FGF19:ORAOV1
chr11	69477200	69477370	CCND1:FGF19:ORAOV1
chr11	69479592	69479818	CCND1:FGF19:ORAOV1
chr11	69484834	69485421	CCND1:FGF19:ORAOV1
chr11	69489297	69490473	CCND1:FGF19:ORAOV1
chr11	69497120	69497270	CCND1:FGF19:ORAOV1
chr11	69500660	69500990	CCND1:FGF19:ORAOV1
chr11	69512020	69512290	CCND1:FGF19:ORAOV1
chr11	69514153	69514453	CCND1:FGF19:ORAOV1
chr11	69515325	69515729	CCND1:FGF19:ORAOV1
chr11	69519438	69519671	CCND1:FGF19:ORAOV1
chr11	69519978	69520449	CCND1:FGF19:ORAOV1
chr11	69524002	69524035	CCND1:FGF19:ORAOV1
chr11	69532965	69533284	CCND1:FGF19:ORAOV1
chr11	69548503	69548985	CCND1:FGF19:ORAOV1
chr11	69559285	69559530	CCND1:FGF19:ORAOV1
chr11	69575999	69576105	FGF19:ORAOV1
chr11	69583773	69583961	FGF19:ORAOV1
chr11	69597064	69597242	FGF19
chr11	69614260	69614720	FGF19
chr11	69618130	69618201	FGF19
chr11	88831084	88831494	TYR
chr11	88878620	88878779	TYR
chr11	88901427	88902052	TYR
chr11	88908933	88909410	TYR
chr11	88910831	88911211	TYR
chr11	88916011	88916301	TYR
chr11	88968361	88968630	NOX4:TYR
chr11	88976014	88976058	NOX4:TYR
chr11	88977303	88977427	NOX4:TYR
chr11	88982382	88982715	NOX4:TYR
chr11	88993627	88993886	NOX4:TYR
chr11	89034666	89034787	NOX4:TYR
chr11	89042370	89043184	NOX4:TYR
chr11	89053875	89053951	NOX4:TYR
chr11	89054512	89054954	NOX4:TYR
chr11	89061040	89061354	NOX4:TYR
chr11	89066884	89067224	NOX4:TYR
chr11	89080259	89080532	NOX4:TYR
chr11	89113480	89113630	NOX4:TYR
chr11	89114314	89114510	NOX4:TYR
chr11	89125561	89125771	NOX4:TYR
chr11	89138736	89139037	NOX4
chr11	89224254	89224768	NOX4
chr11	89229220	89229404	NOX4
chr11	89233171	89233264	NOX4
chr11	89309225	89309557	NOX4
chr11	89323225	89323530	NOX4
chr11	89334580	89334730	NOX4
chr11	89339959	89340543	NOX4
chr11	89340900	89341050	NOX4
chr11	89348799	89349124	NOX4
chr11	89349313	89349661	NOX4
chr11	89350226	89350541	NOX4
chr11	89354286	89354324	NOX4
chr11	89371064	89371259	NOX4
chr11	89387760	89388346	NOX4
chr11	89391531	89391883	NOX4
chr11	89393536	89393715	NOX4
chr11	89408606	89408867	NOX4
chr1	226456370	226457142	PARP1
chr1	226496156	226497640	PARP1
chr1	226513000	226513170	PARP1
chr1	226520998	226521544	PARP1
chr1	226525283	226525393	PARP1
chr1	226537778	226538374	PARP1
chr1	226543869	226544288	PARP1
chr1	226553638	226553994	PARP1
chr1	226561926	226562086	PARP1
chr1	226571003	226571457	PARP1
chr1	226590089	226590917	PARP1
chr1	226591045	226591618	PARP1
chr1	226591771	226592059	PARP1
chr1	226595015	226596254	PARP1
chr1	226599460	226599610	PARP1
chr1	226606729	226607771	PARP1
chr1	226608183	226608639	PARP1
chr1	226612127	226612654	PARP1
chr1	226625730	226626041	PARP1
chr1	226631240	226631456	PARP1
chr1	226635949	226636525	PARP1
chr1	226640150	226640508	PARP1
chr1	226653669	226654959	PARP1
chr1	226662742	226663228	PARP1
chr1	226667172	226667386	PARP1
chr1	226677385	226677537	PARP1
chr16	53666887	53666985	FTO
chr16	53698941	53699273	FTO
chr16	53701100	53701290	FTO
chr16	53726135	53726300	FTO
chr16	53729060	53729290	FTO
chr16	53737456	53738349	FTO
chr16	53777154	53777261	FTO
chr16	53779160	53779310	FTO
chr16	53779700	53780197	FTO
chr16	53786540	53786710	FTO
chr16	53787472	53787858	FTO
chr16	53790520	53790943	FTO
chr16	53802270	53802993	FTO
chr16	53807121	53807437	FTO
chr16	53807940	53808090	FTO
chr16	53809480	53809630	FTO
chr16	53809956	53810421	FTO
chr16	53813089	53813536	FTO
chr16	53815019	53815523	FTO
chr16	53818380	53818530	FTO
chr16	53823129	53823440	FTO
chr16	53842988	53843486	FTO
chr16	53850420	53850590	FTO
chr16	53851080	53851392	FTO
chr16	53851840	53851990	FTO
chr16	53855928	53856215	FTO
chr16	53861525	53862099	FTO
chr16	53863210	53863324	FTO
chr16	53878721	53879075	FTO
chr16	53898840	53898990	FTO
chr16	53899420	53899590	FTO
chr16	53906731	53907062	FTO
chr16	53910820	53910970	FTO
chr16	53925988	53926490	FTO
chr16	53928080	53928250	FTO
chr16	53946805	53947453	FTO
chr16	53947940	53948090	FTO
chr16	53958102	53958755	FTO
chr16	53959000	53959230	FTO
chr16	53979871	53980140	FTO
chr16	53986440	53986590	FTO
chr16	53995951	53996391	FTO
chr16	54061160	54061330	FTO
chr16	54061540	54061690	FTO
chr16	54070359	54070685	FTO
chr16	54084552	54084730	FTO
chr16	54089900	54090050	FTO
chr16	54100400	54100550	FTO
chr16	54100668	54100899	FTO
chr16	54101392	54101522	FTO
chr16	54111320	54111490	FTO
chr16	54111560	54111750	FTO
chr16	54114394	54115084	FTO
chr16	54115376	54115690	FTO
chr16	54127346	54127777	FTO
chr16	54146460	54146610	FTO
chr16	54154022	54154158	FTO
chr16	54169920	54170130	FTO
chr16	54206160	54206310	FTO
chr16	54209286	54210111	FTO
chr16	54210631	54210844	FTO
chr16	54227381	54228693	IRX3:FTO
chr16	54233987	54234033	IRX3:FTO
chr16	54238704	54239076	IRX3:FTO
chr16	54252043	54252499	IRX3:FTO
chr16	54265233	54265563	IRX3
chr16	54269123	54269377	IRX3
chr16	54270725	54271064	IRX3
chr16	54273430	54273935	IRX3
chr16	54274506	54275377	IRX3
chr16	54276260	54276470	IRX3
chr16	54286781	54286888	IRX3
chr16	54288160	54288437	IRX3
chr16	54299640	54299790	IRX3
chr16	54314840	54314990	IRX3
chr16	54316225	54316472	IRX3
chr16	54318497	54318713	IRX3
chr16	54319008	54319145	IRX3
chr16	54319340	54321635	IRX3
chr16	54353000	54353190	IRX3
chr16	54360340	54360490	IRX3
chr16	54376298	54376590	IRX3
chr16	54377000	54377150	IRX3
chr16	54381900	54382110	IRX3
chr16	54382376	54382508	IRX3
chr16	54389240	54389390	IRX3
chr16	54394160	54394310	IRX3
chr16	54400960	54401110	IRX3
chr16	54407360	54408076	IRX3
chr16	54408140	54408350	IRX3
chr20	32307803	32308542	CHMP4B
chr20	32319589	32320410	CHMP4B
chr20	32321700	32322010	CHMP4B
chr20	32341720	32341870	CHMP4B
chr20	32377360	32377747	CHMP4B
chr20	32379935	32380242	CHMP4B
chr20	32380980	32381130	CHMP4B
chr20	32381404	32381863	CHMP4B
chr20	32391610	32392175	CHMP4B
chr20	32398680	32399466	CHMP4B
chr20	32399995	32401134	CHMP4B
chr20	32428911	32429166	CHMP4B
chr20	32433820	32433970	CHMP4B
chr20	32434303	32434751	CHMP4B
chr20	32440755	32441150	CHMP4B
chr20	32446897	32447390	CHMP4B
chr20	32450431	32451227	CHMP4B
chr20	32451521	32451875	CHMP4B
chr20	32484480	32484680	CHMP4B:RALY
chr20	32494180	32494330	CHMP4B:RALY
chr20	32496230	32496520	CHMP4B:RALY
chr20	32497080	32497988	CHMP4B:RALY
chr20	32502385	32502494	CHMP4B:RALY
chr20	32502780	32502950	CHMP4B:RALY
chr20	32503455	32503905	CHMP4B:RALY
chr20	32521228	32521680	CHMP4B:RALY
chr20	32533300	32534025	CHMP4B:RALY
chr20	32535480	32535900	CHMP4B:RALY
chr20	32580534	32582573	EIF2S2:RALY
chr20	32598420	32598570	EIF2S2:RALY
chr20	32605319	32605964	EIF2S2:RALY
chr20	32609039	32609589	EIF2S2:RALY
chr20	32609917	32610271	EIF2S2:RALY
chr20	32612605	32612809	EIF2S2:RALY
chr20	32613485	32613841	EIF2S2:RALY
chr20	32621942	32622238	EIF2S2:RALY
chr20	32624980	32625157	EIF2S2:RALY
chr20	32625606	32625975	EIF2S2:RALY
chr20	32640428	32640582	EIF2S2:RALY
chr20	32646740	32646890	EIF2S2:RALY
chr20	32650320	32650470	EIF2S2:RALY
chr20	32650500	32650650	EIF2S2:RALY
chr20	32653150	32653451	EIF2S2:RALY
chr20	32654296	32654900	EIF2S2:RALY
chr20	32657120	32657420	EIF2S2:RALY
chr20	32657520	32658041	EIF2S2:RALY
chr20	32662179	32662640	EIF2S2:RALY
chr20	32666619	32666986	EIF2S2:RALY
chr20	32669779	32669950	EIF2S2:RALY
chr20	32670601	32671428	EIF2S2:RALY
chr20	32688170	32689021	EIF2S2:ASIP:RALY
chr20	32698904	32699148	EIF2S2:ASIP:RALY
chr20	32699491	32700913	EIF2S2:ASIP:RALY
chr20	32717452	32717830	EIF2S2:ASIP:RALY
chr20	32730652	32730830	EIF2S2:ASIP:RALY
chr20	32731840	32732010	EIF2S2:ASIP:RALY
chr20	32752995	32753495	EIF2S2:ASIP:RALY
chr20	32763809	32764096	EIF2S2:ASIP:RALY
chr20	32768906	32768991	EIF2S2:ASIP:RALY
chr20	32774140	32774310	EIF2S2:ASIP:RALY
chr20	32778289	32778919	EIF2S2:ASIP:RALY
chr20	32789420	32789570	EIF2S2:ASIP:RALY
chr20	32803728	32804323	ASIP
chr20	32808388	32808771	ASIP
chr20	32810100	32810332	ASIP
chr20	32825820	32825970	ASIP
chr20	32835280	32835450	ASIP
chr20	32837089	32837440	ASIP
chr20	32843480	32843650	ASIP
chr20	32850420	32850570	ASIP
chr20	32858061	32858488	ASIP
chr20	32858997	32859345	ASIP
chr20	32859690	32860170	ASIP
chr20	32888900	32889526	ASIP
chr20	32890138	32891503	ASIP
chr20	32899033	32899236	ASIP
chr20	32900383	32900929	ASIP
chr20	32902240	32902624	ASIP
chr20	32903040	32903190	ASIP
chr20	32903993	32904529	ASIP
chr20	32911054	32911091	ASIP
chr20	32918200	32918390	ASIP
chr20	32922429	32923141	ASIP
chr20	32923480	32923690	ASIP
chr20	32937420	32937590	ASIP
chr20	32943300	32943450	ASIP
chr20	32950760	32951474	ASIP
chr20	32951880	32952030	ASIP
chr21	42576489	42577111	FAM3B
chr21	42579157	42580127	FAM3B
chr21	42585078	42585184	FAM3B
chr21	42588342	42588756	FAM3B
chr21	42589313	42590598	FAM3B
chr21	42594309	42594737	FAM3B
chr21	42594813	42594934	FAM3B
chr21	42599886	42600295	FAM3B
chr21	42600767	42601115	FAM3B
chr21	42603828	42604448	FAM3B
chr21	42607183	42607369	FAM3B
chr21	42608094	42608722	FAM3B
chr21	42612981	42613307	FAM3B
chr21	42613435	42613522	FAM3B
chr21	42614287	42614748	FAM3B
chr21	42619551	42620025	FAM3B
chr21	42622449	42622751	FAM3B
chr21	42622968	42623303	FAM3B
chr21	42623826	42624843	FAM3B
chr21	42635353	42635449	MX2:FAM3B
chr21	42652606	42652708	MX2:FAM3B
chr21	42654531	42655632	MX2:FAM3B
chr21	42655833	42656634	MX2:FAM3B
chr21	42680053	42680337	MX2:FAM3B
chr21	42682084	42682259	MX2:FAM3B
chr21	42688374	42688445	MX2:FAM3B
chr21	42696124	42696436	MX2:FAM3B
chr21	42697032	42697595	MX2:FAM3B
chr21	42698273	42698416	MX2:FAM3B
chr21	42731232	42731429	MX2:FAM3B
chr21	42733728	42734192	MX2:FAM3B
chr21	42734340	42734510	MX2:FAM3B
chr21	42738642	42739024	MX2:FAM3B
chr21	42740990	42741298	MX2:FAM3B
chr21	42741460	42741610	MX2:FAM3B
chr21	42741900	42742070	MX2:FAM3B
chr21	42742675	42743815	MX2:FAM3B
chr21	42747220	42747370	MX2:FAM3B
chr21	42758359	42758625	MX2:FAM3B
chr21	42758887	42759698	MX2:FAM3B
chr21	42783420	42783610	MX2:FAM3B
chr21	42783817	42783912	MX2:FAM3B
chr21	42792065	42792758	MX2:FAM3B
chr21	42798020	42798290	MX2:FAM3B
chr21	42818644	42818864	MX2:FAM3B
chr21	42830188	42830360	MX2
chr21	42832494	42832925	MX2
chr21	42837301	42838881	MX2
chr21	42839239	42839740	MX2
chr21	42842045	42842195	MX2
chr21	42848182	42848659	MX2
chr21	42849396	42851077	MX2
chr21	42854480	42854630	MX2
chr21	42855524	42855624	MX2
chr21	42857860	42858030	MX2
chr21	42858440	42858683	MX2
chr21	42873883	42874174	MX2
chr2	201921776	201922223	CFLAR
chr2	201933956	201934452	CFLAR
chr2	201935780	201937032	CFLAR
chr2	201954587	201954771	CASP10:CFLAR
chr2	201979740	201979890	CASP10:CFLAR
chr2	201980845	201981165	CASP10:CFLAR
chr2	201981400	201981550	CASP10:CFLAR
chr2	201981700	201982421	CASP10:CFLAR
chr2	201983159	201983946	CASP10:CFLAR
chr2	201987140	201987290	CASP10:CFLAR
chr2	201988612	201989158	CASP10:CFLAR
chr2	201990380	201990590	CASP10:CFLAR
chr2	201992341	201992654	CASP10:CFLAR
chr2	201993946	201994381	CASP10:CFLAR
chr2	201994920	201995070	CASP10:CFLAR
chr2	201995420	201995590	CASP10:CFLAR
chr2	202013836	202014114	CASP10:CASP8:CFLAR
chr2	202014600	202014750	CASP10:CASP8:CFLAR
chr2	202015898	202016609	CASP10:CASP8:CFLAR
chr2	202022487	202023473	CASP10:CASP8:CFLAR
chr2	202024572	202024741	CASP10:CASP8:CFLAR
chr2	202040970	202041372	CASP10:CASP8:CFLAR
chr2	202042063	202042473	CASP10:CASP8:CFLAR
chr2	202044780	202044970	CASP10:CASP8:CFLAR
chr2	202047611	202047950	CASP10:CASP8:CFLAR
chr2	202067780	202068010	CASP10:ALS2CR12:CASP8:CFLAR
chr2	202068628	202069054	CASP10:ALS2CR12:CASP8:CFLAR
chr2	202092100	202092250	CASP10:ALS2CR12:CASP8:CFLAR
chr2	202093460	202093610	CASP10:ALS2CR12:CASP8:CFLAR
chr2	202096842	202097373	CASP10:ALS2CR12:CASP8:CFLAR
chr2	202097880	202098449	CASP10:ALS2CR12:CASP8:CFLAR
chr2	202101049	202101419	CASP10:ALS2CR12:CASP8:CFLAR
chr2	202118960	202119525	CASP10:ALS2CR12:CASP8:CFLAR
chr2	202122245	202123592	CASP10:ALS2CR12:CASP8:CFLAR
chr2	202125140	202125290	CASP10:ALS2CR12:CASP8:CFLAR
chr2	202145400	202145564	CASP10:ALS2CR12:CASP8:TRAK2
chr2	202221814	202222582	ALS2CR12:STRADB:CASP8:TRAK2
chr2	202223546	202223762	ALS2CR12:STRADB:CASP8:TRAK2
chr2	202227240	202227390	ALS2CR12:STRADB:CASP8:TRAK2
chr2	202228603	202229040	ALS2CR12:STRADB:CASP8:TRAK2
chr2	202268019	202268210	ALS2CR11:ALS2CR12:STRADB:TRAK2
chr2	202268740	202268890	ALS2CR11:ALS2CR12:STRADB:TRAK2
chr2	202271112	202271463	ALS2CR11:ALS2CR12:STRADB:TRAK2
chr2	202279020	202279170	ALS2CR11:ALS2CR12:STRADB:TRAK2
chr2	202279482	202279653	ALS2CR11:ALS2CR12:STRADB:TRAK2
chr2	202283819	202284250	ALS2CR11:ALS2CR12:STRADB:TRAK2
chr2	202285068	202285757	ALS2CR11:ALS2CR12:STRADB:TRAK2
chr2	202296759	202297153	ALS2CR11:ALS2CR12:STRADB:TRAK2
chr2	202297250	202297586	ALS2CR11:ALS2CR12:STRADB:TRAK2
chr2	202297840	202298030	ALS2CR11:ALS2CR12:STRADB:TRAK2
chr2	202306081	202306482	ALS2CR11:ALS2CR12:STRADB:TRAK2
chr2	202311956	202312085	ALS2CR11:ALS2CR12:STRADB:TRAK2
chr2	202315693	202316936	ALS2CR11:ALS2CR12:STRADB:TRAK2
chr2	202317140	202317370	ALS2CR11:ALS2CR12:STRADB:TRAK2
chr2	202330400	202330651	ALS2CR11:STRADB:TRAK2
chr2	202330931	202331618	ALS2CR11:STRADB:TRAK2
chr2	202332302	202332847	ALS2CR11:STRADB:TRAK2
chr2	202336200	202336370	ALS2CR11:STRADB:TRAK2
chr2	202336840	202337023	ALS2CR11:STRADB:TRAK2
chr2	202348180	202348350	ALS2CR11:STRADB:TRAK2
chr2	202349580	202349750	ALS2CR11:STRADB:TRAK2
chr2	202365360	202365510	ALS2CR11:STRADB:TRAK2
chr2	202397494	202397709	ALS2CR11:STRADB:TRAK2
chr22	38276769	38277401	SOX10
chr22	38279065	38279279	SOX10
chr22	38283596	38284197	SOX10
chr22	38294691	38295323	SOX10
chr22	38301075	38302946	SOX10
chr22	38303239	38303671	SOX10
chr22	38304145	38304212	SOX10
chr22	38305818	38306085	SOX10
chr22	38306922	38307250	SOX10
chr22	38307411	38308084	SOX10
chr22	38313902	38314266	SOX10
chr22	38314413	38314461	SOX10
chr22	38318386	38318522	SOX10
chr22	38326630	38327010	SOX10
chr22	38329608	38330474	SOX10
chr22	38336783	38337274	SOX10
chr22	38347302	38347672	SOX10
chr22	38349138	38350158	SOX10
chr22	38361187	38361620	PICK1:SOX10
chr22	38361805	38362460	PICK1:SOX10
chr22	38363061	38366023	PICK1:SOX10
chr22	38366627	38369312	PICK1:SOX10
chr22	38369710	38369815	PICK1:SOX10
chr22	38371054	38371144	PICK1:SOX10
chr22	38372410	38372522	PICK1:SOX10
chr22	38372637	38372801	PICK1:SOX10
chr22	38373689	38373800	PICK1:SOX10
chr22	38374297	38374756	SLC16A8:PICK1:SOX10
chr22	38375502	38376581	SLC16A8:PICK1:SOX10
chr22	38376857	38377286	SLC16A8:PICK1:SOX10
chr22	38377360	38377718	SLC16A8:PICK1:SOX10
chr22	38377922	38379505	SLC16A8:PICK1:SOX10
chr22	38379828	38382904	SLC16A8:PICK1:BAIAP2L2:SOX10
chr22	38383266	38383494	SLC16A8:PICK1:BAIAP2L2:SOX10
chr22	38385237	38385337	SLC16A8:PICK1:BAIAP2L2:SOX10
chr22	38386371	38386589	SLC16A8:PICK1:BAIAP2L2:SOX10
chr22	38387813	38388451	SLC16A8:PICK1:BAIAP2L2:SOX10
chr22	38388772	38388949	SLC16A8:PICK1:BAIAP2L2:SOX10
chr22	38392046	38392547	SLC16A8:PICK1:BAIAP2L2:SOX10
chr22	38392894	38393156	SLC16A8:PICK1:BAIAP2L2:SOX10
chr22	38393961	38395192	SLC16A8:PICK1:BAIAP2L2:SOX10
chr22	38395383	38395530	SLC16A8:PICK1:BAIAP2L2:SOX10
chr22	38395764	38396382	SLC16A8:PICK1:BAIAP2L2:SOX10
chr22	38403639	38403734	SLC16A8:PICK1:BAIAP2L2:SOX10
chr22	38411897	38415866	PLA2G6:SLC16A8:PICK1:BAIAP2L2:SOX10
chr22	38421336	38421457	PLA2G6:SLC16A8:PICK1:BAIAP2L2:SOX10
chr22	38422149	38422398	PLA2G6:SLC16A8:PICK1:BAIAP2L2:SOX10
chr22	38422494	38423238	PLA2G6:SLC16A8:PICK1:BAIAP2L2:SOX10
chr22	38427514	38427969	PLA2G6:SLC16A8:PICK1:BAIAP2L2:SOX10
chr22	38428853	38429155	PLA2G6:SLC16A8:PICK1:BAIAP2L2:SOX10
chr22	38429218	38431290	PLA2G6:SLC16A8:PICK1:BAIAP2L2:SOX10
chr22	38433469	38435096	PLA2G6:SLC16A8:PICK1:BAIAP2L2:SOX10
chr22	38435171	38435763	PLA2G6:SLC16A8:PICK1:BAIAP2L2:SOX10
chr22	38436879	38438673	PLA2G6:SLC16A8:PICK1:BAIAP2L2:SOX10
chr22	38446198	38446780	PLA2G6:SLC16A8:PICK1:BAIAP2L2:SOX10
chr22	38447137	38447452	PLA2G6:SLC16A8:PICK1:BAIAP2L2:SOX10
chr22	38448005	38448972	PLA2G6:SLC16A8:PICK1:BAIAP2L2:SOX10
chr22	38452825	38453991	PLA2G6:SLC16A8:PICK1:BAIAP2L2:SOX10
chr22	38458690	38459151	PLA2G6:SLC16A8:PICK1:BAIAP2L2:SOX10
chr22	38462355	38462475	PLA2G6:SLC16A8:PICK1:BAIAP2L2:SOX10
chr22	38465256	38465978	PLA2G6:SLC16A8:PICK1:BAIAP2L2:SOX10
chr22	38468760	38468950	PLA2G6:SLC16A8:PICK1:BAIAP2L2:SOX10
chr22	38470363	38470440	PLA2G6:SLC16A8:PICK1:BAIAP2L2:SOX10
chr22	38471351	38471477	PLA2G6:SLC16A8:PICK1:BAIAP2L2:SOX10
chr22	38473394	38473532	PLA2G6:SLC16A8:PICK1:BAIAP2L2:SOX10
chr22	38475804	38475914	PLA2G6:SLC16A8:PICK1:BAIAP2L2:SOX10
chr22	38476868	38477682	PLA2G6:SLC16A8:PICK1:BAIAP2L2:SOX10
chr22	38480140	38480876	PLA2G6:SLC16A8:PICK1:BAIAP2L2:SOX10
chr22	38483465	38485464	PLA2G6:SLC16A8:PICK1:BAIAP2L2
chr22	38486472	38486665	PLA2G6:SLC16A8:PICK1:BAIAP2L2
chr22	38493737	38493871	PLA2G6:SLC16A8:PICK1:BAIAP2L2
chr22	38494106	38494159	PLA2G6:SLC16A8:PICK1:BAIAP2L2
chr22	38494604	38494955	PLA2G6:SLC16A8:PICK1:BAIAP2L2
chr22	38496744	38497192	PLA2G6:SLC16A8:PICK1:BAIAP2L2
chr22	38500047	38500505	PLA2G6:SLC16A8:PICK1:BAIAP2L2:MAFF
chr22	38503553	38504245	PLA2G6:SLC16A8:PICK1:BAIAP2L2:MAFF
chr22	38505631	38505964	PLA2G6:SLC16A8:PICK1:BAIAP2L2:MAFF
chr22	38510420	38511155	PLA2G6:SLC16A8:PICK1:BAIAP2L2:MAFF
chr22	38517645	38517705	PLA2G6:SLC16A8:PICK1:BAIAP2L2:MAFF
chr22	38520380	38520642	PLA2G6:SLC16A8:PICK1:BAIAP2L2:MAFF
chr22	38527674	38527726	PLA2G6:SLC16A8:PICK1:BAIAP2L2:MAFF
chr22	38531139	38531875	PLA2G6:SLC16A8:PICK1:BAIAP2L2:MAFF
chr22	38532646	38532954	PLA2G6:SLC16A8:PICK1:BAIAP2L2:MAFF
chr22	38535729	38536024	PLA2G6:SLC16A8:PICK1:BAIAP2L2:MAFF
chr22	38539448	38539710	PLA2G6:SLC16A8:PICK1:BAIAP2L2:MAFF
chr22	38540110	38540272	PLA2G6:SLC16A8:PICK1:BAIAP2L2:MAFF
chr22	38541444	38542151	PLA2G6:SLC16A8:PICK1:BAIAP2L2:MAFF
chr22	38544380	38544550	PLA2G6:SLC16A8:PICK1:BAIAP2L2:MAFF
chr22	38549980	38550130	PLA2G6:SLC16A8:PICK1:BAIAP2L2:MAFF
chr22	38551978	38552302	PLA2G6:SLC16A8:PICK1:BAIAP2L2:MAFF
chr22	38562772	38562950	PLA2G6:SLC16A8:PICK1:BAIAP2L2:MAFF
chr22	38563980	38564226	PLA2G6:SLC16A8:PICK1:BAIAP2L2:MAFF
chr22	38568000	38568297	PLA2G6:SLC16A8:PICK1:BAIAP2L2:MAFF
chr22	38568344	38569319	PLA2G6:SLC16A8:PICK1:BAIAP2L2:MAFF
chr22	38572041	38572727	PLA2G6:SLC16A8:BAIAP2L2:MAFF
chr22	38573799	38574429	PLA2G6:SLC16A8:BAIAP2L2:MAFF
chr22	38575333	38575417	PLA2G6:SLC16A8:BAIAP2L2:MAFF
chr22	38575880	38576030	PLA2G6:SLC16A8:BAIAP2L2:MAFF
chr22	38576180	38576330	PLA2G6:SLC16A8:BAIAP2L2:MAFF
chr22	38577093	38578288	PLA2G6:SLC16A8:BAIAP2L2:MAFF
chr22	38582560	38582750	PLA2G6:BAIAP2L2:MAFF
chr22	38589780	38589930	PLA2G6:BAIAP2L2:MAFF
chr22	38590605	38590876	PLA2G6:BAIAP2L2:MAFF
chr22	38597414	38601026	PLA2G6:BAIAP2L2:MAFF
chr22	38601277	38601555	PLA2G6:BAIAP2L2:MAFF
chr22	38601833	38602222	PLA2G6:BAIAP2L2:MAFF
chr22	38608568	38608707	PLA2G6:MAFF
chr22	38609782	38609894	PLA2G6:MAFF
chr22	38610661	38611060	PLA2G6:MAFF
chr22	38613758	38615909	PLA2G6:MAFF
chr22	38615947	38616110	PLA2G6:MAFF
chr22	38624616	38625106	PLA2G6:MAFF
chr22	38625520	38625690	PLA2G6:MAFF
chr22	38626120	38626270	PLA2G6:MAFF
chr22	38626274	38626395	PLA2G6:MAFF
chr22	38634625	38635889	PLA2G6:MAFF
chr22	38636980	38637291	PLA2G6:MAFF
chr22	38639044	38639304	PLA2G6:MAFF
chr22	38639545	38639739	PLA2G6:MAFF
chr22	38653297	38653567	PLA2G6:MAFF
chr22	38656316	38657158	PLA2G6:MAFF
chr22	38657367	38657647	PLA2G6:MAFF
chr22	38658036	38658517	PLA2G6:MAFF
chr22	38663145	38663392	PLA2G6:MAFF
chr22	38666223	38667017	PLA2G6:MAFF
chr22	38668113	38668352	PLA2G6:MAFF
chr22	38668470	38669768	PLA2G6:MAFF
chr22	38674766	38675126	PLA2G6:MAFF
chr22	38679178	38679479	PLA2G6:MAFF
chr22	38680033	38680433	PLA2G6:MAFF
chr22	38682940	38683319	PLA2G6:MAFF
chr22	38687675	38687767	PLA2G6:MAFF
chr11	108007090	108007248	ATM
chr11	108017905	108018114	ATM
chr11	108069535	108069976	ATM
chr11	108070048	108071322	ATM
chr11	108091780	108091930	ATM
chr11	108092200	108092350	ATM
chr11	108093162	108094130	ATM
chr11	108094597	108094830	ATM
chr11	108107339	108107645	ATM
chr11	108149221	108149679	ATM
chr11	108152047	108152236	ATM
chr11	108157740	108158025	ATM
chr11	108253909	108254011	ATM
chr11	108274641	108274902	ATM
chr11	108303640	108303790	ATM
chr11	108309180	108309330	ATM
chr11	108329105	108329273	ATM
chr11	108337823	108338551	ATM
chr11	108338872	108339051	ATM
