# Supplementary material for: Defining novel causal SNPs and linked phenotypes at melanoma-associated loci
Source: Hum Mol Genet. 2022 Mar 31;31(17):2845–56. doi: 10.1093/hmg/ddac074 (PMC9433725; doi:10.1093/hmg/ddac074)
Supplement: Supplementary_Table_8_ddac074 [file supplementary_table_8_ddac074.xlsx]

## Sheet: Supplementary Table 8
Supplementary Table 8. Capture design. Some other regions were included in the design, but are not analysed in this study.
# File Summary
File Type: SureSelect DNA Design Report
Created By: SureSelect DNA Standard Design Wizard
User: da1@sanger.ac.uk
Workgroup: Wellcome Trust Sanger Institute
Folder: Wellcome Trust Sanger Institute
Timestamp: 28-Nov-2012
# Design Summary
Design Name: v3_melanoma_GWAS
Species: H. sapiens (H. sapiens, hg19, GRCh37, February 2009)
Platform: Illumina
# Target Summary
2078 Target IDs resolved to 2078 targets comprising 2078 regions.
0 Target IDs were not found.
Region Size: 2.560 Mbp
# Probe Summary
Total Probes: 56476
Total Probes Size: 2.061 Mbp
Coverage: 87.03958%
Recommended Minimum Sequencing per Sample: 412.147 Mbp
Pricing: Tier 2 (Probe Region Size = 0.5 - 2.999 Mbp; up to 57.5K probes)
# Target Parameters
Databases: RefSeq,Ensembl,CCDS,Gencode,VEGA
Region: Coding Exons
Region Extension: 10 bases from 3' end and 10 bases from 5' end.
Allow Synonyms: Yes
# Probe Tiling Parameters
Tiling density: 2x
Masking: Moderately Stringent
Boosting: MaximizePerformance
# Target and Probe Details
# TargetID: The identifier entered in the Targets list.
# Interval: The genomic interval of the target.
# Regions: The number of regions within this target.
# Size: The total size (in base pairs) of the regions.
# Database(s): The databases in which this target was found.
# Coverage: The percentage of bases overlapped by probes extended by +/- 100 base pairs to represent likely capture.
# HighCoverage: Number of regions with overlap >= 90%.
# LowCoverage: Number of regions with overlap < 90%.
TargetID	Interval	Regions	Size	Databases	Coverage	HighCoverage	LowCoverage
chr10:104059640-104060562	chr10:104059640-104060562	1	923	CustomRegion	100	1	0
chr10:104070328-104071129	chr10:104070328-104071129	1	802	CustomRegion	100	1	0
chr10:104082681-104083073	chr10:104082681-104083073	1	393	CustomRegion	100	1	0
chr10:104086899-104087732	chr10:104086899-104087732	1	834	CustomRegion	100	1	0
chr10:104092676-104092845	chr10:104092676-104092845	1	170	CustomRegion	100	1	0
chr10:104101159-104101483	chr10:104101159-104101483	1	325	CustomRegion	61.8462	0	1
chr10:104102789-104103066	chr10:104102789-104103066	1	278	CustomRegion	100	1	0
chr10:104104001-104104150	chr10:104104001-104104150	1	150	CustomRegion	100	1	0
chr10:104107056-104107397	chr10:104107056-104107397	1	342	CustomRegion	100	1	0
chr10:104108192-104108394	chr10:104108192-104108394	1	203	CustomRegion	100	1	0
chr10:104111811-104112249	chr10:104111811-104112249	1	439	CustomRegion	100	1	0
chr10:104118841-104119010	chr10:104118841-104119010	1	170	CustomRegion	100	1	0
chr10:104121521-104121794	chr10:104121521-104121794	1	274	CustomRegion	100	1	0
chr10:104144834-104145193	chr10:104144834-104145193	1	360	CustomRegion	100	1	0
chr10:104149230-104161375	chr10:104149230-104161375	1	12146	CustomRegion	82.8586	0	1
chr10:104161403-104162381	chr10:104161403-104162381	1	979	CustomRegion	100	1	0
chr10:104163521-104163920	chr10:104163521-104163920	1	400	CustomRegion	96.5	1	0
chr10:104167972-104168098	chr10:104167972-104168098	1	127	CustomRegion	100	1	0
chr10:104168817-104169323	chr10:104168817-104169323	1	507	CustomRegion	100	1	0
chr10:104169554-104170342	chr10:104169554-104170342	1	789	CustomRegion	100	1	0
chr10:104170466-104170832	chr10:104170466-104170832	1	367	CustomRegion	100	1	0
chr10:104170971-104171473	chr10:104170971-104171473	1	503	CustomRegion	100	1	0
chr10:104173185-104173441	chr10:104173185-104173441	1	257	CustomRegion	100	1	0
chr10:104176967-104177164	chr10:104176967-104177164	1	198	CustomRegion	100	1	0
chr10:104179154-104181351	chr10:104179154-104181351	1	2198	CustomRegion	100	1	0
chr10:104182363-104182816	chr10:104182363-104182816	1	454	CustomRegion	100	1	0
chr10:104186641-104186790	chr10:104186641-104186790	1	150	CustomRegion	0	0	1
chr10:104191587-104191840	chr10:104191587-104191840	1	254	CustomRegion	100	1	0
chr10:104192146-104192739	chr10:104192146-104192739	1	594	CustomRegion	96.4646	1	0
chr10:104210026-104210617	chr10:104210026-104210617	1	592	CustomRegion	100	1	0
chr10:104210949-104211071	chr10:104210949-104211071	1	123	CustomRegion	100	1	0
chr10:104212521-104212670	chr10:104212521-104212670	1	150	CustomRegion	100	1	0
chr10:104212821-104212970	chr10:104212821-104212970	1	150	CustomRegion	100	1	0
chr10:104213381-104213530	chr10:104213381-104213530	1	150	CustomRegion	100	1	0
chr10:104213841-104213990	chr10:104213841-104213990	1	150	CustomRegion	100	1	0
chr10:104215757-104215930	chr10:104215757-104215930	1	174	CustomRegion	100	1	0
chr10:104220758-104221416	chr10:104220758-104221416	1	659	CustomRegion	100	1	0
chr10:104229815-104230019	chr10:104229815-104230019	1	205	CustomRegion	100	1	0
chr10:104237405-104237722	chr10:104237405-104237722	1	318	CustomRegion	100	1	0
chr10:104238649-104239147	chr10:104238649-104239147	1	499	CustomRegion	100	1	0
chr10:104261619-104262928	chr10:104261619-104262928	1	1310	CustomRegion	100	1	0
chr11:108007091-108007248	chr11:108007091-108007248	1	158	CustomRegion	100	1	0
chr11:108017906-108018114	chr11:108017906-108018114	1	209	CustomRegion	100	1	0
chr11:108069536-108069976	chr11:108069536-108069976	1	441	CustomRegion	100	1	0
chr11:108070049-108071322	chr11:108070049-108071322	1	1274	CustomRegion	100	1	0
chr11:108088212-108098715	chr11:108088212-108098715	1	10504	CustomRegion	95.7159	1	0
chr11:108099806-108100191	chr11:108099806-108100191	1	386	CustomRegion	100	1	0
chr11:108106298-108107645	chr11:108106298-108107645	1	1348	CustomRegion	95.8457	1	0
chr11:108114581-108114945	chr11:108114581-108114945	1	365	CustomRegion	100	1	0
chr11:108115416-108115853	chr11:108115416-108115853	1	438	CustomRegion	100	1	0
chr11:108117592-108117954	chr11:108117592-108117954	1	363	CustomRegion	100	1	0
chr11:108118549-108123739	chr11:108118549-108123739	1	5191	CustomRegion	96.2242	1	0
chr11:108124442-108124866	chr11:108124442-108124866	1	425	CustomRegion	100	1	0
chr11:108126843-108127167	chr11:108126843-108127167	1	325	CustomRegion	100	1	0
chr11:108128109-108128433	chr11:108128109-108128433	1	325	CustomRegion	100	1	0
chr11:108129614-108129902	chr11:108129614-108129902	1	289	CustomRegion	100	1	0
chr11:108133068-108138169	chr11:108133068-108138169	1	5102	CustomRegion	15.1705	0	1
chr11:108139038-108139436	chr11:108139038-108139436	1	399	CustomRegion	100	1	0
chr11:108141692-108142233	chr11:108141692-108142233	1	542	CustomRegion	100	1	0
chr11:108143160-108143679	chr11:108143160-108143679	1	520	CustomRegion	100	1	0
chr11:108149222-108149679	chr11:108149222-108149679	1	458	CustomRegion	74.8908	0	1
chr11:108150119-108150435	chr11:108150119-108150435	1	317	CustomRegion	100	1	0
chr11:108151623-108151995	chr11:108151623-108151995	1	373	CustomRegion	100	1	0
chr11:108152048-108152236	chr11:108152048-108152236	1	189	CustomRegion	100	1	0
chr11:108152906-108158542	chr11:108152906-108158542	1	5637	CustomRegion	81.9053	0	1
chr11:108159113-108170712	chr11:108159113-108170712	1	11600	CustomRegion	84.1293	0	1
chr11:108172276-108172616	chr11:108172276-108172616	1	341	CustomRegion	100	1	0
chr11:108173481-108178897	chr11:108173481-108178897	1	5417	CustomRegion	88.8499	0	1
chr11:108180788-108181142	chr11:108180788-108181142	1	355	CustomRegion	100	1	0
chr11:108183039-108183325	chr11:108183039-108183325	1	287	CustomRegion	100	1	0
chr11:108186451-108186940	chr11:108186451-108186940	1	490	CustomRegion	100	1	0
chr11:108188001-108188348	chr11:108188001-108188348	1	348	CustomRegion	100	1	0
chr11:108190582-108190885	chr11:108190582-108190885	1	304	CustomRegion	100	1	0
chr11:108191929-108192247	chr11:108191929-108192247	1	319	CustomRegion	100	1	0
chr11:108193122-108203727	chr11:108193122-108203727	1	10606	CustomRegion	93.6357	1	0
chr11:108204514-108204795	chr11:108204514-108204795	1	282	CustomRegion	100	1	0
chr11:108205597-108205936	chr11:108205597-108205936	1	340	CustomRegion	100	1	0
chr11:108206473-108207235	chr11:108206473-108207235	1	763	CustomRegion	84.0105	0	1
chr11:108212249-108217419	chr11:108212249-108217419	1	5171	CustomRegion	91.7037	1	0
chr11:108217907-108218192	chr11:108217907-108218192	1	286	CustomRegion	100	1	0
chr11:108219484-108224707	chr11:108219484-108224707	1	5224	CustomRegion	85.8729	0	1
chr11:108225439-108225701	chr11:108225439-108225701	1	263	CustomRegion	100	1	0
chr11:108235710-108239929	chr11:108235710-108239929	1	4220	CustomRegion	91.9905	1	0
chr11:108253910-108254011	chr11:108253910-108254011	1	102	CustomRegion	100	1	0
chr11:108274642-108274902	chr11:108274642-108274902	1	261	CustomRegion	100	1	0
chr11:108303641-108303790	chr11:108303641-108303790	1	150	CustomRegion	100	1	0
chr11:108309181-108309330	chr11:108309181-108309330	1	150	CustomRegion	0	0	1
chr11:108329106-108329273	chr11:108329106-108329273	1	168	CustomRegion	100	1	0
chr11:108337824-108338551	chr11:108337824-108338551	1	728	CustomRegion	100	1	0
chr11:108338873-108339051	chr11:108338873-108339051	1	179	CustomRegion	100	1	0
chr11:68977881-68978090	chr11:68977881-68978090	1	210	CustomRegion	100	1	0
chr11:68979441-68979786	chr11:68979441-68979786	1	346	CustomRegion	100	1	0
chr11:68981041-68981190	chr11:68981041-68981190	1	150	CustomRegion	0	0	1
chr11:68983321-68983750	chr11:68983321-68983750	1	430	CustomRegion	100	1	0
chr11:68987621-68987790	chr11:68987621-68987790	1	170	CustomRegion	100	1	0
chr11:69009418-69009569	chr11:69009418-69009569	1	152	CustomRegion	100	1	0
chr11:69019961-69020110	chr11:69019961-69020110	1	150	CustomRegion	100	1	0
chr11:69020541-69020690	chr11:69020541-69020690	1	150	CustomRegion	100	1	0
chr11:69038501-69038650	chr11:69038501-69038650	1	150	CustomRegion	100	1	0
chr11:69043008-69043190	chr11:69043008-69043190	1	183	CustomRegion	100	1	0
chr11:69048021-69048190	chr11:69048021-69048190	1	170	CustomRegion	100	1	0
chr11:69048382-69049048	chr11:69048382-69049048	1	667	CustomRegion	100	1	0
chr11:69051078-69051470	chr11:69051078-69051470	1	393	CustomRegion	100	1	0
chr11:69056606-69066995	chr11:69056606-69066995	1	10390	CustomRegion	94.8701	1	0
chr11:69067581-69067770	chr11:69067581-69067770	1	190	CustomRegion	100	1	0
chr11:69067905-69068144	chr11:69067905-69068144	1	240	CustomRegion	100	1	0
chr11:69069061-69069630	chr11:69069061-69069630	1	570	CustomRegion	100	1	0
chr11:69072151-69072643	chr11:69072151-69072643	1	493	CustomRegion	100	1	0
chr11:69073461-69073650	chr11:69073461-69073650	1	190	CustomRegion	100	1	0
chr11:69077279-69077605	chr11:69077279-69077605	1	327	CustomRegion	100	1	0
chr11:69078741-69078890	chr11:69078741-69078890	1	150	CustomRegion	100	1	0
chr11:69079300-69084492	chr11:69079300-69084492	1	5193	CustomRegion	91.6233	1	0
chr11:69084501-69084670	chr11:69084501-69084670	1	170	CustomRegion	100	1	0
chr11:69085329-69085510	chr11:69085329-69085510	1	182	CustomRegion	100	1	0
chr11:69087901-69088070	chr11:69087901-69088070	1	170	CustomRegion	100	1	0
chr11:69088761-69088910	chr11:69088761-69088910	1	150	CustomRegion	100	1	0
chr11:69089295-69089705	chr11:69089295-69089705	1	411	CustomRegion	100	1	0
chr11:69145021-69145170	chr11:69145021-69145170	1	150	CustomRegion	100	1	0
chr11:69147129-69156590	chr11:69147129-69156590	1	9462	CustomRegion	82.2448	0	1
chr11:69166208-69166641	chr11:69166208-69166641	1	434	CustomRegion	59.2166	0	1
chr11:69167323-69168005	chr11:69167323-69168005	1	683	CustomRegion	100	1	0
chr11:69169041-69169190	chr11:69169041-69169190	1	150	CustomRegion	100	1	0
chr11:69179721-69179910	chr11:69179721-69179910	1	190	CustomRegion	100	1	0
chr11:69181412-69182594	chr11:69181412-69182594	1	1183	CustomRegion	90.3635	1	0
chr11:69194861-69195010	chr11:69194861-69195010	1	150	CustomRegion	0	0	1
chr11:69195721-69196073	chr11:69195721-69196073	1	353	CustomRegion	100	1	0
chr11:69196821-69196990	chr11:69196821-69196990	1	170	CustomRegion	100	1	0
chr11:69197150-69197346	chr11:69197150-69197346	1	197	CustomRegion	100	1	0
chr11:69211081-69211230	chr11:69211081-69211230	1	150	CustomRegion	100	1	0
chr11:69212601-69212750	chr11:69212601-69212750	1	150	CustomRegion	100	1	0
chr11:69213763-69214159	chr11:69213763-69214159	1	397	CustomRegion	100	1	0
chr11:69218401-69218677	chr11:69218401-69218677	1	277	CustomRegion	100	1	0
chr11:69232121-69232310	chr11:69232121-69232310	1	190	CustomRegion	100	1	0
chr11:69234405-69234489	chr11:69234405-69234489	1	85	CustomRegion	100	1	0
chr11:69234801-69235756	chr11:69234801-69235756	1	956	CustomRegion	100	1	0
chr11:69240277-69240441	chr11:69240277-69240441	1	165	CustomRegion	100	1	0
chr11:69245421-69245650	chr11:69245421-69245650	1	230	CustomRegion	84.7826	0	1
chr11:69249857-69250718	chr11:69249857-69250718	1	862	CustomRegion	100	1	0
chr11:69251901-69252150	chr11:69251901-69252150	1	250	CustomRegion	100	1	0
chr11:69255681-69255850	chr11:69255681-69255850	1	170	CustomRegion	100	1	0
chr11:69256941-69257130	chr11:69256941-69257130	1	190	CustomRegion	100	1	0
chr11:69257300-69258983	chr11:69257300-69258983	1	1684	CustomRegion	100	1	0
chr11:69259342-69259814	chr11:69259342-69259814	1	473	CustomRegion	100	1	0
chr11:69260921-69261090	chr11:69260921-69261090	1	170	CustomRegion	100	1	0
chr11:69261581-69261730	chr11:69261581-69261730	1	150	CustomRegion	100	1	0
chr11:69262581-69262770	chr11:69262581-69262770	1	190	CustomRegion	100	1	0
chr11:69263749-69264940	chr11:69263749-69264940	1	1192	CustomRegion	100	1	0
chr11:69275421-69275570	chr11:69275421-69275570	1	150	CustomRegion	100	1	0
chr11:69278129-69278578	chr11:69278129-69278578	1	450	CustomRegion	100	1	0
chr11:69355761-69355930	chr11:69355761-69355930	1	170	CustomRegion	100	1	0
chr11:69356530-69356930	chr11:69356530-69356930	1	401	CustomRegion	100	1	0
chr11:69357141-69357330	chr11:69357141-69357330	1	190	CustomRegion	100	1	0
chr11:69369588-69370194	chr11:69369588-69370194	1	607	CustomRegion	100	1	0
chr11:69373420-69373609	chr11:69373420-69373609	1	190	CustomRegion	100	1	0
chr11:69379161-69379370	chr11:69379161-69379370	1	210	CustomRegion	100	1	0
chr11:69382707-69383345	chr11:69382707-69383345	1	639	CustomRegion	99.374	1	0
chr11:69402532-69402818	chr11:69402532-69402818	1	287	CustomRegion	100	1	0
chr11:69403221-69403416	chr11:69403221-69403416	1	196	CustomRegion	100	1	0
chr11:69410121-69410270	chr11:69410121-69410270	1	150	CustomRegion	0	0	1
chr11:69412981-69413189	chr11:69412981-69413189	1	209	CustomRegion	100	1	0
chr11:69414288-69414833	chr11:69414288-69414833	1	546	CustomRegion	100	1	0
chr11:69425884-69426097	chr11:69425884-69426097	1	214	CustomRegion	100	1	0
chr11:69444900-69445117	chr11:69444900-69445117	1	218	CustomRegion	100	1	0
chr11:69450856-69463108	chr11:69450856-69463108	1	12253	CustomRegion	100	1	0
chr11:69464919-69465133	chr11:69464919-69465133	1	215	CustomRegion	100	1	0
chr11:69465787-69469342	chr11:69465787-69469342	1	3556	CustomRegion	100	1	0
chr11:69469641-69469790	chr11:69469641-69469790	1	150	CustomRegion	100	1	0
chr11:69469800-69470610	chr11:69469800-69470610	1	811	CustomRegion	100	1	0
chr11:69470701-69478198	chr11:69470701-69478198	1	7498	CustomRegion	93.9984	1	0
chr11:69479593-69479818	chr11:69479593-69479818	1	226	CustomRegion	100	1	0
chr11:69480232-69495184	chr11:69480232-69495184	1	14953	CustomRegion	80.5457	0	1
chr11:69497121-69497270	chr11:69497121-69497270	1	150	CustomRegion	90.6667	1	0
chr11:69500661-69500990	chr11:69500661-69500990	1	330	CustomRegion	100	1	0
chr11:69512021-69512290	chr11:69512021-69512290	1	270	CustomRegion	100	1	0
chr11:69512901-69514453	chr11:69512901-69514453	1	1553	CustomRegion	100	1	0
chr11:69515326-69515729	chr11:69515326-69515729	1	404	CustomRegion	100	1	0
chr11:69517930-69518232	chr11:69517930-69518232	1	303	CustomRegion	100	1	0
chr11:69518314-69524410	chr11:69518314-69524410	1	6097	CustomRegion	94.9483	1	0
chr11:69532966-69533284	chr11:69532966-69533284	1	319	CustomRegion	100	1	0
chr11:69548504-69548985	chr11:69548504-69548985	1	482	CustomRegion	100	1	0
chr11:69559286-69559530	chr11:69559286-69559530	1	245	CustomRegion	82.8572	0	1
chr11:69576000-69576105	chr11:69576000-69576105	1	106	CustomRegion	100	1	0
chr11:69583774-69583961	chr11:69583774-69583961	1	188	CustomRegion	100	1	0
chr11:69597065-69597242	chr11:69597065-69597242	1	178	CustomRegion	100	1	0
chr11:69614261-69614720	chr11:69614261-69614720	1	460	CustomRegion	100	1	0
chr11:69618131-69618201	chr11:69618131-69618201	1	71	CustomRegion	100	1	0
chr11:88831085-88831494	chr11:88831085-88831494	1	410	CustomRegion	100	1	0
chr11:88878621-88878779	chr11:88878621-88878779	1	159	CustomRegion	100	1	0
chr11:88901428-88902052	chr11:88901428-88902052	1	625	CustomRegion	100	1	0
chr11:88905621-88912040	chr11:88905621-88912040	1	6420	CustomRegion	96.433	1	0
chr11:88916012-88916301	chr11:88916012-88916301	1	290	CustomRegion	100	1	0
chr11:88924271-88924686	chr11:88924271-88924686	1	416	CustomRegion	100	1	0
chr11:88933332-88933879	chr11:88933332-88933879	1	548	CustomRegion	58.3942	0	1
chr11:88960892-88961238	chr11:88960892-88961238	1	347	CustomRegion	100	1	0
chr11:88968362-88968630	chr11:88968362-88968630	1	269	CustomRegion	0	0	1
chr11:88976015-88976058	chr11:88976015-88976058	1	44	CustomRegion	100	1	0
chr11:88977304-88977427	chr11:88977304-88977427	1	124	CustomRegion	100	1	0
chr11:88982383-88982715	chr11:88982383-88982715	1	333	CustomRegion	93.6937	1	0
chr11:88993628-88993886	chr11:88993628-88993886	1	259	CustomRegion	100	1	0
chr11:89011936-89017216	chr11:89011936-89017216	1	5281	CustomRegion	90.3049	1	0
chr11:89017842-89018222	chr11:89017842-89018222	1	381	CustomRegion	100	1	0
chr11:89028212-89029008	chr11:89028212-89029008	1	797	CustomRegion	100	1	0
chr11:89034667-89034787	chr11:89034667-89034787	1	121	CustomRegion	100	1	0
chr11:89042371-89043184	chr11:89042371-89043184	1	814	CustomRegion	100	1	0
chr11:89053876-89053951	chr11:89053876-89053951	1	76	CustomRegion	100	1	0
chr11:89054513-89054954	chr11:89054513-89054954	1	442	CustomRegion	100	1	0
chr11:89057425-89060144	chr11:89057425-89060144	1	2720	CustomRegion	97.3897	1	0
chr11:89061041-89061354	chr11:89061041-89061354	1	314	CustomRegion	100	1	0
chr11:89066885-89067224	chr11:89066885-89067224	1	340	CustomRegion	100	1	0
chr11:89068914-89074251	chr11:89068914-89074251	1	5338	CustomRegion	99.157	1	0
chr11:89075143-89075461	chr11:89075143-89075461	1	319	CustomRegion	100	1	0
chr11:89080260-89080532	chr11:89080260-89080532	1	273	CustomRegion	100	1	0
chr11:89088031-89088311	chr11:89088031-89088311	1	281	CustomRegion	100	1	0
chr11:89106501-89106760	chr11:89106501-89106760	1	260	CustomRegion	100	1	0
chr11:89113481-89113630	chr11:89113481-89113630	1	150	CustomRegion	100	1	0
chr11:89114315-89114510	chr11:89114315-89114510	1	196	CustomRegion	100	1	0
chr11:89125562-89125771	chr11:89125562-89125771	1	210	CustomRegion	100	1	0
chr11:89133086-89133647	chr11:89133086-89133647	1	562	CustomRegion	100	1	0
chr11:89135395-89135810	chr11:89135395-89135810	1	416	CustomRegion	100	1	0
chr11:89138737-89139037	chr11:89138737-89139037	1	301	CustomRegion	100	1	0
chr11:89154971-89155250	chr11:89154971-89155250	1	280	CustomRegion	100	1	0
chr11:89165853-89166124	chr11:89165853-89166124	1	272	CustomRegion	100	1	0
chr11:89173757-89173983	chr11:89173757-89173983	1	227	CustomRegion	100	1	0
chr11:89176490-89177500	chr11:89176490-89177500	1	1011	CustomRegion	100	1	0
chr11:89182509-89182792	chr11:89182509-89182792	1	284	CustomRegion	100	1	0
chr11:89184854-89185163	chr11:89184854-89185163	1	310	CustomRegion	100	1	0
chr11:89221975-89222261	chr11:89221975-89222261	1	287	CustomRegion	100	1	0
chr11:89223527-89230392	chr11:89223527-89230392	1	6866	CustomRegion	85.9307	0	1
chr11:89231066-89236355	chr11:89231066-89236355	1	5290	CustomRegion	100	1	0
chr11:89279706-89279963	chr11:89279706-89279963	1	258	CustomRegion	0	0	1
chr11:89309226-89309557	chr11:89309226-89309557	1	332	CustomRegion	100	1	0
chr11:89322509-89327779	chr11:89322509-89327779	1	5271	CustomRegion	83.4377	0	1
chr11:89334581-89334730	chr11:89334581-89334730	1	150	CustomRegion	0	0	1
chr11:89339960-89340543	chr11:89339960-89340543	1	584	CustomRegion	100	1	0
chr11:89340901-89341050	chr11:89340901-89341050	1	150	CustomRegion	100	1	0
chr11:89348800-89349124	chr11:89348800-89349124	1	325	CustomRegion	100	1	0
chr11:89349314-89349661	chr11:89349314-89349661	1	348	CustomRegion	100	1	0
chr11:89350227-89350541	chr11:89350227-89350541	1	315	CustomRegion	100	1	0
chr11:89354287-89354324	chr11:89354287-89354324	1	38	CustomRegion	100	1	0
chr11:89371065-89371259	chr11:89371065-89371259	1	195	CustomRegion	100	1	0
chr11:89387761-89388346	chr11:89387761-89388346	1	586	CustomRegion	100	1	0
chr11:89391532-89391883	chr11:89391532-89391883	1	352	CustomRegion	100	1	0
chr11:89393537-89393715	chr11:89393537-89393715	1	179	CustomRegion	100	1	0
chr11:89408607-89408867	chr11:89408607-89408867	1	261	CustomRegion	100	1	0
chr12:58070312-58070516	chr12:58070312-58070516	1	205	CustomRegion	100	1	0
chr12:58075981-58076130	chr12:58075981-58076130	1	150	CustomRegion	0	0	1
chr12:58087383-58088129	chr12:58087383-58088129	1	747	CustomRegion	100	1	0
chr12:58119662-58120994	chr12:58119662-58120994	1	1333	CustomRegion	100	1	0
chr12:58128401-58128635	chr12:58128401-58128635	1	235	CustomRegion	100	1	0
chr12:58128884-58129041	chr12:58128884-58129041	1	158	CustomRegion	100	1	0
chr12:58129353-58129524	chr12:58129353-58129524	1	172	CustomRegion	100	1	0
chr12:58129603-58130338	chr12:58129603-58130338	1	736	CustomRegion	100	1	0
chr12:58130569-58130734	chr12:58130569-58130734	1	166	CustomRegion	100	1	0
chr12:58131632-58131985	chr12:58131632-58131985	1	354	CustomRegion	100	1	0
chr12:58132747-58132947	chr12:58132747-58132947	1	201	CustomRegion	100	1	0
chr12:58138038-58139505	chr12:58138038-58139505	1	1468	CustomRegion	100	1	0
chr12:58145542-58146741	chr12:58145542-58146741	1	1200	CustomRegion	100	1	0
chr12:58148625-58148828	chr12:58148625-58148828	1	204	CustomRegion	100	1	0
chr12:58150488-58150973	chr12:58150488-58150973	1	486	CustomRegion	100	1	0
chr12:58153260-58153456	chr12:58153260-58153456	1	197	CustomRegion	100	1	0
chr12:58154333-58154389	chr12:58154333-58154389	1	57	CustomRegion	100	1	0
chr12:58156018-58157138	chr12:58156018-58157138	1	1121	CustomRegion	100	1	0
chr12:58157295-58157691	chr12:58157295-58157691	1	397	CustomRegion	100	1	0
chr12:58157782-58158059	chr12:58157782-58158059	1	278	CustomRegion	100	1	0
chr12:58158062-58166602	chr12:58158062-58166602	1	8541	CustomRegion	97.0964	1	0
chr12:58173601-58173750	chr12:58173601-58173750	1	150	CustomRegion	100	1	0
chr12:58176254-58176846	chr12:58176254-58176846	1	593	CustomRegion	100	1	0
chr12:58187738-58188039	chr12:58187738-58188039	1	302	CustomRegion	100	1	0
chr12:58189241-58189410	chr12:58189241-58189410	1	170	CustomRegion	100	1	0
chr12:58197070-58197668	chr12:58197070-58197668	1	599	CustomRegion	100	1	0
chr12:58204421-58204570	chr12:58204421-58204570	1	150	CustomRegion	100	1	0
chr12:58208381-58208630	chr12:58208381-58208630	1	250	CustomRegion	100	1	0
chr12:58209801-58209950	chr12:58209801-58209950	1	150	CustomRegion	100	1	0
chr12:58216229-58216354	chr12:58216229-58216354	1	126	CustomRegion	100	1	0
chr12:58225188-58225772	chr12:58225188-58225772	1	585	CustomRegion	100	1	0
chr12:58226761-58226970	chr12:58226761-58226970	1	210	CustomRegion	100	1	0
chr12:58229234-58229513	chr12:58229234-58229513	1	280	CustomRegion	100	1	0
chr12:58230574-58231034	chr12:58230574-58231034	1	461	CustomRegion	100	1	0
chr12:58231901-58232050	chr12:58231901-58232050	1	150	CustomRegion	100	1	0
chr12:58234681-58234830	chr12:58234681-58234830	1	150	CustomRegion	100	1	0
chr12:58238326-58238913	chr12:58238326-58238913	1	588	CustomRegion	100	1	0
chr12:58239077-58239657	chr12:58239077-58239657	1	581	CustomRegion	100	1	0
chr12:58239784-58240021	chr12:58239784-58240021	1	238	CustomRegion	100	1	0
chr12:58240185-58241193	chr12:58240185-58241193	1	1009	CustomRegion	100	1	0
chr12:58246457-58246822	chr12:58246457-58246822	1	366	CustomRegion	100	1	0
chr12:58258150-58259646	chr12:58258150-58259646	1	1497	CustomRegion	100	1	0
chr14:20877561-20877710	chr14:20877561-20877710	1	150	CustomRegion	100	1	0
chr14:20881143-20881850	chr14:20881143-20881850	1	708	CustomRegion	100	1	0
chr14:20883972-20884271	chr14:20883972-20884271	1	300	CustomRegion	100	1	0
chr14:20895283-20895808	chr14:20895283-20895808	1	526	CustomRegion	100	1	0
chr14:20896063-20896219	chr14:20896063-20896219	1	157	CustomRegion	100	1	0
chr14:20896967-20897333	chr14:20896967-20897333	1	367	CustomRegion	100	1	0
chr14:20902997-20903405	chr14:20902997-20903405	1	409	CustomRegion	100	1	0
chr14:20904601-20904750	chr14:20904601-20904750	1	150	CustomRegion	100	1	0
chr14:20918351-20924651	chr14:20918351-20924651	1	6301	CustomRegion	81.4791	0	1
chr14:20924728-20926027	chr14:20924728-20926027	1	1300	CustomRegion	100	1	0
chr14:20929472-20930354	chr14:20929472-20930354	1	883	CustomRegion	100	1	0
chr14:20937234-20937830	chr14:20937234-20937830	1	597	CustomRegion	100	1	0
chr14:20938121-20938290	chr14:20938121-20938290	1	170	CustomRegion	100	1	0
chr14:20945634-20946100	chr14:20945634-20946100	1	467	CustomRegion	100	1	0
chr14:20957727-20958096	chr14:20957727-20958096	1	370	CustomRegion	100	1	0
chr14:20963441-20963610	chr14:20963441-20963610	1	170	CustomRegion	100	1	0
chr14:20999163-20999520	chr14:20999163-20999520	1	358	CustomRegion	100	1	0
chr14:21007961-21008469	chr14:21007961-21008469	1	509	CustomRegion	100	1	0
chr15:27925231-27925640	chr15:27925231-27925640	1	410	CustomRegion	100	1	0
chr15:27967300-27967522	chr15:27967300-27967522	1	223	CustomRegion	100	1	0
chr15:27982816-27983278	chr15:27982816-27983278	1	463	CustomRegion	100	1	0
chr15:27994423-27994496	chr15:27994423-27994496	1	74	CustomRegion	0	0	1
chr15:27999922-28000718	chr15:27999922-28000718	1	797	CustomRegion	100	1	0
chr15:28009404-28009534	chr15:28009404-28009534	1	131	CustomRegion	100	1	0
chr15:28014406-28014663	chr15:28014406-28014663	1	258	CustomRegion	100	1	0
chr15:28023049-28023138	chr15:28023049-28023138	1	90	CustomRegion	100	1	0
chr15:28027245-28027628	chr15:28027245-28027628	1	384	CustomRegion	100	1	0
chr15:28053109-28053170	chr15:28053109-28053170	1	62	CustomRegion	100	1	0
chr15:28053501-28053650	chr15:28053501-28053650	1	150	CustomRegion	100	1	0
chr15:28060357-28060895	chr15:28060357-28060895	1	539	CustomRegion	100	1	0
chr15:28072301-28072450	chr15:28072301-28072450	1	150	CustomRegion	100	1	0
chr15:28087698-28087972	chr15:28087698-28087972	1	275	CustomRegion	100	1	0
chr15:28089283-28089837	chr15:28089283-28089837	1	555	CustomRegion	89.7297	0	1
chr15:28090006-28090298	chr15:28090006-28090298	1	293	CustomRegion	100	1	0
chr15:28096429-28096721	chr15:28096429-28096721	1	293	CustomRegion	100	1	0
chr15:28116201-28116504	chr15:28116201-28116504	1	304	CustomRegion	100	1	0
chr15:28116910-28117168	chr15:28116910-28117168	1	259	CustomRegion	100	1	0
chr15:28129890-28130298	chr15:28129890-28130298	1	409	CustomRegion	100	1	0
chr15:28166462-28166588	chr15:28166462-28166588	1	127	CustomRegion	0	0	1
chr15:28171174-28171500	chr15:28171174-28171500	1	327	CustomRegion	100	1	0
chr15:28172792-28172918	chr15:28172792-28172918	1	127	CustomRegion	0	0	1
chr15:28178676-28179187	chr15:28178676-28179187	1	512	CustomRegion	77.7344	0	1
chr15:28181130-28181230	chr15:28181130-28181230	1	101	CustomRegion	100	1	0
chr15:28195556-28195810	chr15:28195556-28195810	1	255	CustomRegion	100	1	0
chr15:28196831-28197138	chr15:28196831-28197138	1	308	CustomRegion	100	1	0
chr15:28200205-28200461	chr15:28200205-28200461	1	257	CustomRegion	100	1	0
chr15:28202635-28202981	chr15:28202635-28202981	1	347	CustomRegion	100	1	0
chr15:28205249-28205551	chr15:28205249-28205551	1	303	CustomRegion	100	1	0
chr15:28211737-28217034	chr15:28211737-28217034	1	5298	CustomRegion	98.8297	1	0
chr15:28228392-28228729	chr15:28228392-28228729	1	338	CustomRegion	100	1	0
chr15:28230111-28230434	chr15:28230111-28230434	1	324	CustomRegion	100	1	0
chr15:28231634-28231889	chr15:28231634-28231889	1	256	CustomRegion	100	1	0
chr15:28234648-28234912	chr15:28234648-28234912	1	265	CustomRegion	100	1	0
chr15:28235623-28235893	chr15:28235623-28235893	1	271	CustomRegion	100	1	0
chr15:28251647-28251917	chr15:28251647-28251917	1	271	CustomRegion	100	1	0
chr15:28253972-28254311	chr15:28253972-28254311	1	340	CustomRegion	100	1	0
chr15:28259823-28260175	chr15:28259823-28260175	1	353	CustomRegion	100	1	0
chr15:28261151-28261432	chr15:28261151-28261432	1	282	CustomRegion	100	1	0
chr15:28262700-28262969	chr15:28262700-28262969	1	270	CustomRegion	100	1	0
chr15:28263444-28263803	chr15:28263444-28263803	1	360	CustomRegion	100	1	0
chr15:28266676-28267351	chr15:28266676-28267351	1	676	CustomRegion	100	1	0
chr15:28267548-28267819	chr15:28267548-28267819	1	272	CustomRegion	100	1	0
chr15:28269892-28270148	chr15:28269892-28270148	1	257	CustomRegion	100	1	0
chr15:28272918-28273305	chr15:28272918-28273305	1	388	CustomRegion	100	1	0
chr15:28274175-28274409	chr15:28274175-28274409	1	235	CustomRegion	100	1	0
chr15:28277112-28277409	chr15:28277112-28277409	1	298	CustomRegion	100	1	0
chr15:28310423-28310575	chr15:28310423-28310575	1	153	CustomRegion	100	1	0
chr15:28311544-28311620	chr15:28311544-28311620	1	77	CustomRegion	0	0	1
chr15:28320690-28321208	chr15:28320690-28321208	1	519	CustomRegion	37.5723	0	1
chr15:28325255-28326023	chr15:28325255-28326023	1	769	CustomRegion	100	1	0
chr15:28326695-28327141	chr15:28326695-28327141	1	447	CustomRegion	100	1	0
chr15:28331249-28331651	chr15:28331249-28331651	1	403	CustomRegion	100	1	0
chr15:28340977-28342003	chr15:28340977-28342003	1	1027	CustomRegion	100	1	0
chr15:28343468-28343648	chr15:28343468-28343648	1	181	CustomRegion	100	1	0
chr15:28343742-28349504	chr15:28343742-28349504	1	5763	CustomRegion	78.709	0	1
chr15:28351421-28351570	chr15:28351421-28351570	1	150	CustomRegion	100	1	0
chr15:28351573-28351712	chr15:28351573-28351712	1	140	CustomRegion	100	1	0
chr15:28351939-28352898	chr15:28351939-28352898	1	960	CustomRegion	100	1	0
chr15:28355591-28357281	chr15:28355591-28357281	1	1691	CustomRegion	100	1	0
chr15:28358118-28358529	chr15:28358118-28358529	1	412	CustomRegion	100	1	0
chr15:28358620-28369480	chr15:28358620-28369480	1	10861	CustomRegion	94.0705	1	0
chr15:28370053-28370439	chr15:28370053-28370439	1	387	CustomRegion	100	1	0
chr15:28371226-28371562	chr15:28371226-28371562	1	337	CustomRegion	0	0	1
chr15:28375210-28375548	chr15:28375210-28375548	1	339	CustomRegion	100	1	0
chr15:28375550-28375840	chr15:28375550-28375840	1	291	CustomRegion	100	1	0
chr15:28377147-28377507	chr15:28377147-28377507	1	361	CustomRegion	100	1	0
chr15:28377700-28378703	chr15:28377700-28378703	1	1004	CustomRegion	83.5657	0	1
chr15:28380525-28380938	chr15:28380525-28380938	1	414	CustomRegion	100	1	0
chr15:28384153-28384564	chr15:28384153-28384564	1	412	CustomRegion	100	1	0
chr15:28386479-28387092	chr15:28386479-28387092	1	614	CustomRegion	100	1	0
chr15:28387285-28392598	chr15:28387285-28392598	1	5314	CustomRegion	97.516	1	0
chr15:28393043-28393360	chr15:28393043-28393360	1	318	CustomRegion	87.1069	0	1
chr15:28396902-28397580	chr15:28396902-28397580	1	679	CustomRegion	100	1	0
chr15:28397724-28398076	chr15:28397724-28398076	1	353	CustomRegion	100	1	0
chr15:28408141-28408531	chr15:28408141-28408531	1	391	CustomRegion	100	1	0
chr15:28412734-28413073	chr15:28412734-28413073	1	340	CustomRegion	100	1	0
chr15:28413454-28414248	chr15:28413454-28414248	1	795	CustomRegion	100	1	0
chr15:28414531-28414901	chr15:28414531-28414901	1	371	CustomRegion	100	1	0
chr15:28419442-28419866	chr15:28419442-28419866	1	425	CustomRegion	100	1	0
chr15:28420559-28420902	chr15:28420559-28420902	1	344	CustomRegion	100	1	0
chr15:28421475-28422373	chr15:28421475-28422373	1	899	CustomRegion	100	1	0
chr15:28422466-28422755	chr15:28422466-28422755	1	290	CustomRegion	100	1	0
chr15:28423934-28424469	chr15:28423934-28424469	1	536	CustomRegion	100	1	0
chr15:28426709-28426893	chr15:28426709-28426893	1	185	CustomRegion	100	1	0
chr15:28427448-28427758	chr15:28427448-28427758	1	311	CustomRegion	100	1	0
chr15:28431624-28431998	chr15:28431624-28431998	1	375	CustomRegion	100	1	0
chr15:28435248-28436490	chr15:28435248-28436490	1	1243	CustomRegion	92.1158	1	0
chr15:28437008-28437397	chr15:28437008-28437397	1	390	CustomRegion	100	1	0
chr15:28441262-28441815	chr15:28441262-28441815	1	554	CustomRegion	100	1	0
chr15:28443425-28444015	chr15:28443425-28444015	1	591	CustomRegion	100	1	0
chr15:28446503-28446800	chr15:28446503-28446800	1	298	CustomRegion	100	1	0
chr15:28447160-28454082	chr15:28447160-28454082	1	6923	CustomRegion	90.1488	1	0
chr15:28456049-28456391	chr15:28456049-28456391	1	343	CustomRegion	100	1	0
chr15:28457492-28457829	chr15:28457492-28457829	1	338	CustomRegion	100	1	0
chr15:28458789-28459518	chr15:28458789-28459518	1	730	CustomRegion	100	1	0
chr15:28459702-28460048	chr15:28459702-28460048	1	347	CustomRegion	100	1	0
chr15:28460668-28461048	chr15:28460668-28461048	1	381	CustomRegion	100	1	0
chr15:28463536-28463917	chr15:28463536-28463917	1	382	CustomRegion	100	1	0
chr15:28465499-28465890	chr15:28465499-28465890	1	392	CustomRegion	100	1	0
chr15:28467075-28467461	chr15:28467075-28467461	1	387	CustomRegion	100	1	0
chr15:28473265-28473655	chr15:28473265-28473655	1	391	CustomRegion	100	1	0
chr15:28474242-28479662	chr15:28474242-28479662	1	5421	CustomRegion	98.6349	1	0
chr15:28482010-28482359	chr15:28482010-28482359	1	350	CustomRegion	100	1	0
chr15:28483161-28483463	chr15:28483161-28483463	1	303	CustomRegion	100	1	0
chr15:28483649-28484018	chr15:28483649-28484018	1	370	CustomRegion	100	1	0
chr15:28490928-28491312	chr15:28490928-28491312	1	385	CustomRegion	100	1	0
chr15:28491789-28492143	chr15:28491789-28492143	1	355	CustomRegion	100	1	0
chr15:28493599-28493982	chr15:28493599-28493982	1	384	CustomRegion	100	1	0
chr15:28499387-28499764	chr15:28499387-28499764	1	378	CustomRegion	100	1	0
chr15:28500919-28501563	chr15:28500919-28501563	1	645	CustomRegion	100	1	0
chr15:28502108-28502507	chr15:28502108-28502507	1	400	CustomRegion	100	1	0
chr15:28505824-28506216	chr15:28505824-28506216	1	393	CustomRegion	100	1	0
chr15:28507965-28508415	chr15:28507965-28508415	1	451	CustomRegion	100	1	0
chr15:28510665-28511220	chr15:28510665-28511220	1	556	CustomRegion	100	1	0
chr15:28513512-28513862	chr15:28513512-28513862	1	351	CustomRegion	100	1	0
chr15:28514295-28514682	chr15:28514295-28514682	1	388	CustomRegion	100	1	0
chr15:28515742-28516114	chr15:28515742-28516114	1	373	CustomRegion	100	1	0
chr15:28517091-28517632	chr15:28517091-28517632	1	542	CustomRegion	100	1	0
chr15:28517941-28523314	chr15:28517941-28523314	1	5374	CustomRegion	84.4622	0	1
chr15:28525081-28525533	chr15:28525081-28525533	1	453	CustomRegion	100	1	0
chr15:28537935-28538268	chr15:28537935-28538268	1	334	CustomRegion	100	1	0
chr15:28543564-28543875	chr15:28543564-28543875	1	312	CustomRegion	0	0	1
chr15:28544449-28549629	chr15:28544449-28549629	1	5181	CustomRegion	38.4096	0	1
chr15:28565169-28565710	chr15:28565169-28565710	1	542	CustomRegion	90.0369	1	0
chr15:28566409-28566710	chr15:28566409-28566710	1	302	CustomRegion	100	1	0
chr15:28567122-28572298	chr15:28567122-28572298	1	5177	CustomRegion	41.2401	0	1
chr16:10000201-10000370	chr16:10000201-10000370	1	170	CustomRegion	100	1	0
chr16:10002561-10002710	chr16:10002561-10002710	1	150	CustomRegion	100	1	0
chr16:10031717-10032508	chr16:10031717-10032508	1	792	CustomRegion	100	1	0
chr16:10060761-10060910	chr16:10060761-10060910	1	150	CustomRegion	100	1	0
chr16:10064501-10069652	chr16:10064501-10069652	1	5152	CustomRegion	70.7686	0	1
chr16:10103564-10103983	chr16:10103564-10103983	1	420	CustomRegion	100	1	0
chr16:10110741-10110890	chr16:10110741-10110890	1	150	CustomRegion	100	1	0
chr16:10125083-10130437	chr16:10125083-10130437	1	5355	CustomRegion	88.9076	0	1
chr16:10131681-10131850	chr16:10131681-10131850	1	170	CustomRegion	0	0	1
chr16:10133269-10133570	chr16:10133269-10133570	1	302	CustomRegion	100	1	0
chr16:10139341-10139510	chr16:10139341-10139510	1	170	CustomRegion	100	1	0
chr16:10161341-10161490	chr16:10161341-10161490	1	150	CustomRegion	100	1	0
chr16:10172541-10172690	chr16:10172541-10172690	1	150	CustomRegion	100	1	0
chr16:10173563-10174757	chr16:10173563-10174757	1	1195	CustomRegion	100	1	0
chr16:10175481-10175670	chr16:10175481-10175670	1	190	CustomRegion	100	1	0
chr16:10180161-10180330	chr16:10180161-10180330	1	170	CustomRegion	100	1	0
chr16:10180601-10180750	chr16:10180601-10180750	1	150	CustomRegion	100	1	0
chr16:10181121-10181290	chr16:10181121-10181290	1	170	CustomRegion	100	1	0
chr16:10182312-10182688	chr16:10182312-10182688	1	377	CustomRegion	100	1	0
chr16:10184801-10184950	chr16:10184801-10184950	1	150	CustomRegion	0	0	1
chr16:10187541-10187690	chr16:10187541-10187690	1	150	CustomRegion	100	1	0
chr16:10191241-10191430	chr16:10191241-10191430	1	190	CustomRegion	100	1	0
chr16:10192981-10193130	chr16:10192981-10193130	1	150	CustomRegion	100	1	0
chr16:10194581-10194730	chr16:10194581-10194730	1	150	CustomRegion	100	1	0
chr16:10197061-10197250	chr16:10197061-10197250	1	190	CustomRegion	100	1	0
chr16:10207241-10207390	chr16:10207241-10207390	1	150	CustomRegion	100	1	0
chr16:10208256-10208609	chr16:10208256-10208609	1	354	CustomRegion	100	1	0
chr16:10214941-10215090	chr16:10214941-10215090	1	150	CustomRegion	100	1	0
chr16:10215397-10215742	chr16:10215397-10215742	1	346	CustomRegion	100	1	0
chr16:10215921-10216070	chr16:10215921-10216070	1	150	CustomRegion	100	1	0
chr16:10216362-10216467	chr16:10216362-10216467	1	106	CustomRegion	100	1	0
chr16:10216499-10216706	chr16:10216499-10216706	1	208	CustomRegion	100	1	0
chr16:10220259-10221080	chr16:10220259-10221080	1	822	CustomRegion	100	1	0
chr16:10222521-10222670	chr16:10222521-10222670	1	150	CustomRegion	100	1	0
chr16:10244757-10245142	chr16:10244757-10245142	1	386	CustomRegion	100	1	0
chr16:10248381-10248550	chr16:10248381-10248550	1	170	CustomRegion	100	1	0
chr16:10250041-10250190	chr16:10250041-10250190	1	150	CustomRegion	100	1	0
chr16:10254381-10254530	chr16:10254381-10254530	1	150	CustomRegion	100	1	0
chr16:10254681-10254830	chr16:10254681-10254830	1	150	CustomRegion	100	1	0
chr16:10262141-10262290	chr16:10262141-10262290	1	150	CustomRegion	100	1	0
chr16:10264021-10264190	chr16:10264021-10264190	1	170	CustomRegion	100	1	0
chr16:10265221-10265370	chr16:10265221-10265370	1	150	CustomRegion	100	1	0
chr16:10266698-10267165	chr16:10266698-10267165	1	468	CustomRegion	100	1	0
chr16:10271847-10272702	chr16:10271847-10272702	1	856	CustomRegion	100	1	0
chr16:10273249-10281611	chr16:10273249-10281611	1	8363	CustomRegion	87.6001	0	1
chr16:10282241-10282390	chr16:10282241-10282390	1	150	CustomRegion	100	1	0
chr16:10322690-10322888	chr16:10322690-10322888	1	199	CustomRegion	100	1	0
chr16:10350639-10351072	chr16:10350639-10351072	1	434	CustomRegion	100	1	0
chr16:10364181-10364330	chr16:10364181-10364330	1	150	CustomRegion	100	1	0
chr16:18771174-18771642	chr16:18771174-18771642	1	469	CustomRegion	100	1	0
chr16:18774062-18774396	chr16:18774062-18774396	1	335	CustomRegion	100	1	0
chr16:18780774-18781188	chr16:18780774-18781188	1	415	CustomRegion	76.8675	0	1
chr16:18801406-18801979	chr16:18801406-18801979	1	574	CustomRegion	99.8258	1	0
chr16:18812646-18813598	chr16:18812646-18813598	1	953	CustomRegion	100	1	0
chr16:18815463-18815710	chr16:18815463-18815710	1	248	CustomRegion	100	1	0
chr16:18816076-18821068	chr16:18816076-18821068	1	4993	CustomRegion	98.1574	1	0
chr16:18822984-18823549	chr16:18822984-18823549	1	566	CustomRegion	100	1	0
chr16:18826398-18832501	chr16:18826398-18832501	1	6104	CustomRegion	82.9292	0	1
chr16:18839254-18839593	chr16:18839254-18839593	1	340	CustomRegion	100	1	0
chr16:18840509-18841791	chr16:18840509-18841791	1	1283	CustomRegion	100	1	0
chr16:18844163-18844588	chr16:18844163-18844588	1	426	CustomRegion	100	1	0
chr16:18845427-18845860	chr16:18845427-18845860	1	434	CustomRegion	100	1	0
chr16:18846115-18846586	chr16:18846115-18846586	1	472	CustomRegion	100	1	0
chr16:18847156-18847954	chr16:18847156-18847954	1	799	CustomRegion	100	1	0
chr16:18848476-18848865	chr16:18848476-18848865	1	390	CustomRegion	100	1	0
chr16:18849237-18850111	chr16:18849237-18850111	1	875	CustomRegion	100	1	0
chr16:18850921-18851368	chr16:18850921-18851368	1	448	CustomRegion	100	1	0
chr16:18852788-18853216	chr16:18852788-18853216	1	429	CustomRegion	100	1	0
chr16:18853431-18853876	chr16:18853431-18853876	1	446	CustomRegion	100	1	0
chr16:18856652-18857073	chr16:18856652-18857073	1	422	CustomRegion	100	1	0
chr16:18858676-18859455	chr16:18858676-18859455	1	780	CustomRegion	100	1	0
chr16:18860440-18866683	chr16:18860440-18866683	1	6244	CustomRegion	94.827	1	0
chr16:18867561-18871125	chr16:18867561-18871125	1	3565	CustomRegion	86.1711	0	1
chr16:18871890-18883107	chr16:18871890-18883107	1	11218	CustomRegion	91.273	1	0
chr16:18883407-18884046	chr16:18883407-18884046	1	640	CustomRegion	100	1	0
chr16:18886325-18895983	chr16:18886325-18895983	1	9659	CustomRegion	71.084	0	1
chr16:18896313-18896584	chr16:18896313-18896584	1	272	CustomRegion	100	1	0
chr16:18896764-18897088	chr16:18896764-18897088	1	325	CustomRegion	100	1	0
chr16:18900595-18901007	chr16:18900595-18901007	1	413	CustomRegion	100	1	0
chr16:18902086-18902343	chr16:18902086-18902343	1	258	CustomRegion	100	1	0
chr16:18903441-18903776	chr16:18903441-18903776	1	336	CustomRegion	100	1	0
chr16:18907275-18907629	chr16:18907275-18907629	1	355	CustomRegion	100	1	0
chr16:18908016-18908378	chr16:18908016-18908378	1	363	CustomRegion	100	1	0
chr16:18911210-18916366	chr16:18911210-18916366	1	5157	CustomRegion	73.0463	0	1
chr16:18922586-18928035	chr16:18922586-18928035	1	5450	CustomRegion	78.5872	0	1
chr16:18936139-18942776	chr16:18936139-18942776	1	6638	CustomRegion	66.737	0	1
chr16:18957482-18957794	chr16:18957482-18957794	1	313	CustomRegion	100	1	0
chr16:18980429-18981003	chr16:18980429-18981003	1	575	CustomRegion	100	1	0
chr16:18981172-18981625	chr16:18981172-18981625	1	454	CustomRegion	70.4846	0	1
chr16:18995017-18995456	chr16:18995017-18995456	1	440	CustomRegion	100	1	0
chr16:18997201-18997350	chr16:18997201-18997350	1	150	CustomRegion	84.6667	0	1
chr16:19006841-19007010	chr16:19006841-19007010	1	170	CustomRegion	0	0	1
chr16:19008901-19009050	chr16:19008901-19009050	1	150	CustomRegion	0	0	1
chr16:19010075-19010396	chr16:19010075-19010396	1	322	CustomRegion	100	1	0
chr16:19013207-19013512	chr16:19013207-19013512	1	306	CustomRegion	100	1	0
chr16:19015396-19015615	chr16:19015396-19015615	1	220	CustomRegion	100	1	0
chr16:19016771-19017542	chr16:19016771-19017542	1	772	CustomRegion	100	1	0
chr16:19019525-19019980	chr16:19019525-19019980	1	456	CustomRegion	100	1	0
chr16:19020226-19020430	chr16:19020226-19020430	1	205	CustomRegion	100	1	0
chr16:19025881-19026070	chr16:19025881-19026070	1	190	CustomRegion	100	1	0
chr16:53407864-53407947	chr16:53407864-53407947	1	84	CustomRegion	100	1	0
chr16:53449543-53449788	chr16:53449543-53449788	1	246	CustomRegion	100	1	0
chr16:53450921-53451250	chr16:53450921-53451250	1	330	CustomRegion	100	1	0
chr16:53462890-53469756	chr16:53462890-53469756	1	6867	CustomRegion	74.7925	0	1
chr16:53472829-53473158	chr16:53472829-53473158	1	330	CustomRegion	100	1	0
chr16:53474694-53484297	chr16:53474694-53484297	1	9604	CustomRegion	73.6672	0	1
chr16:53485516-53485843	chr16:53485516-53485843	1	328	CustomRegion	100	1	0
chr16:53487265-53487781	chr16:53487265-53487781	1	517	CustomRegion	100	1	0
chr16:53488039-53488359	chr16:53488039-53488359	1	321	CustomRegion	62.6168	0	1
chr16:53488469-53488854	chr16:53488469-53488854	1	386	CustomRegion	100	1	0
chr16:53490241-53501181	chr16:53490241-53501181	1	10941	CustomRegion	84.0691	0	1
chr16:53503729-53504934	chr16:53503729-53504934	1	1206	CustomRegion	100	1	0
chr16:53508459-53514003	chr16:53508459-53514003	1	5545	CustomRegion	37.9621	0	1
chr16:53514380-53514781	chr16:53514380-53514781	1	402	CustomRegion	100	1	0
chr16:53515484-53515847	chr16:53515484-53515847	1	364	CustomRegion	100	1	0
chr16:53523943-53525661	chr16:53523943-53525661	1	1719	CustomRegion	100	1	0
chr16:53536281-53536450	chr16:53536281-53536450	1	170	CustomRegion	100	1	0
chr16:53536973-53537894	chr16:53536973-53537894	1	922	CustomRegion	100	1	0
chr16:53538041-53538190	chr16:53538041-53538190	1	150	CustomRegion	100	1	0
chr16:53538201-53538390	chr16:53538201-53538390	1	190	CustomRegion	100	1	0
chr16:53538681-53538830	chr16:53538681-53538830	1	150	CustomRegion	100	1	0
chr16:53544305-53544708	chr16:53544305-53544708	1	404	CustomRegion	100	1	0
chr16:53549361-53549510	chr16:53549361-53549510	1	150	CustomRegion	100	1	0
chr16:53552693-53552991	chr16:53552693-53552991	1	299	CustomRegion	100	1	0
chr16:53568879-53569246	chr16:53568879-53569246	1	368	CustomRegion	100	1	0
chr16:53579348-53579670	chr16:53579348-53579670	1	323	CustomRegion	100	1	0
chr16:53580901-53581050	chr16:53580901-53581050	1	150	CustomRegion	100	1	0
chr16:53583719-53584857	chr16:53583719-53584857	1	1139	CustomRegion	100	1	0
chr16:53593324-53593808	chr16:53593324-53593808	1	485	CustomRegion	100	1	0
chr16:53599388-53599642	chr16:53599388-53599642	1	255	CustomRegion	100	1	0
chr16:53612251-53612345	chr16:53612251-53612345	1	95	CustomRegion	100	1	0
chr16:53617396-53617558	chr16:53617396-53617558	1	163	CustomRegion	0	0	1
chr16:53666888-53666985	chr16:53666888-53666985	1	98	CustomRegion	100	1	0
chr16:53698942-53699273	chr16:53698942-53699273	1	332	CustomRegion	100	1	0
chr16:53701101-53701290	chr16:53701101-53701290	1	190	CustomRegion	100	1	0
chr16:53726136-53726300	chr16:53726136-53726300	1	165	CustomRegion	100	1	0
chr16:53729061-53729290	chr16:53729061-53729290	1	230	CustomRegion	100	1	0
chr16:53732876-53738349	chr16:53732876-53738349	1	5474	CustomRegion	79.357	0	1
chr16:53777155-53777261	chr16:53777155-53777261	1	107	CustomRegion	100	1	0
chr16:53779161-53779310	chr16:53779161-53779310	1	150	CustomRegion	100	1	0
chr16:53779701-53780197	chr16:53779701-53780197	1	497	CustomRegion	100	1	0
chr16:53786541-53786710	chr16:53786541-53786710	1	170	CustomRegion	100	1	0
chr16:53787473-53787858	chr16:53787473-53787858	1	386	CustomRegion	100	1	0
chr16:53790521-53790943	chr16:53790521-53790943	1	423	CustomRegion	100	1	0
chr16:53797975-53798292	chr16:53797975-53798292	1	318	CustomRegion	100	1	0
chr16:53802271-53802993	chr16:53802271-53802993	1	723	CustomRegion	100	1	0
chr16:53807122-53807437	chr16:53807122-53807437	1	316	CustomRegion	100	1	0
chr16:53807941-53808090	chr16:53807941-53808090	1	150	CustomRegion	100	1	0
chr16:53809481-53809630	chr16:53809481-53809630	1	150	CustomRegion	100	1	0
chr16:53809957-53810421	chr16:53809957-53810421	1	465	CustomRegion	100	1	0
chr16:53813090-53813536	chr16:53813090-53813536	1	447	CustomRegion	100	1	0
chr16:53815020-53815523	chr16:53815020-53815523	1	504	CustomRegion	100	1	0
chr16:53818381-53818530	chr16:53818381-53818530	1	150	CustomRegion	100	1	0
chr16:53823130-53823440	chr16:53823130-53823440	1	311	CustomRegion	100	1	0
chr16:53842989-53843486	chr16:53842989-53843486	1	498	CustomRegion	100	1	0
chr16:53843953-53844229	chr16:53843953-53844229	1	277	CustomRegion	100	1	0
chr16:53848483-53848860	chr16:53848483-53848860	1	378	CustomRegion	100	1	0
chr16:53850421-53850590	chr16:53850421-53850590	1	170	CustomRegion	0	0	1
chr16:53851081-53851392	chr16:53851081-53851392	1	312	CustomRegion	100	1	0
chr16:53851841-53851990	chr16:53851841-53851990	1	150	CustomRegion	100	1	0
chr16:53855929-53856215	chr16:53855929-53856215	1	287	CustomRegion	100	1	0
chr16:53859677-53860503	chr16:53859677-53860503	1	827	CustomRegion	100	1	0
chr16:53861526-53862099	chr16:53861526-53862099	1	574	CustomRegion	100	1	0
chr16:53863211-53863324	chr16:53863211-53863324	1	114	CustomRegion	100	1	0
chr16:53877968-53878310	chr16:53877968-53878310	1	343	CustomRegion	100	1	0
chr16:53878722-53879075	chr16:53878722-53879075	1	354	CustomRegion	100	1	0
chr16:53898841-53898990	chr16:53898841-53898990	1	150	CustomRegion	100	1	0
chr16:53899421-53899590	chr16:53899421-53899590	1	170	CustomRegion	100	1	0
chr16:53906732-53907062	chr16:53906732-53907062	1	331	CustomRegion	100	1	0
chr16:53907599-53907877	chr16:53907599-53907877	1	279	CustomRegion	100	1	0
chr16:53910821-53910970	chr16:53910821-53910970	1	150	CustomRegion	0	0	1
chr16:53913657-53913999	chr16:53913657-53913999	1	343	CustomRegion	100	1	0
chr16:53915830-53920987	chr16:53915830-53920987	1	5158	CustomRegion	95.3664	1	0
chr16:53921682-53921928	chr16:53921682-53921928	1	247	CustomRegion	100	1	0
chr16:53922645-53922963	chr16:53922645-53922963	1	319	CustomRegion	100	1	0
chr16:53925989-53926490	chr16:53925989-53926490	1	502	CustomRegion	100	1	0
chr16:53928081-53928250	chr16:53928081-53928250	1	170	CustomRegion	100	1	0
chr16:53940169-53945496	chr16:53940169-53945496	1	5328	CustomRegion	90.2215	1	0
chr16:53946806-53947453	chr16:53946806-53947453	1	648	CustomRegion	100	1	0
chr16:53947941-53948090	chr16:53947941-53948090	1	150	CustomRegion	100	1	0
chr16:53958103-53958755	chr16:53958103-53958755	1	653	CustomRegion	100	1	0
chr16:53959001-53959230	chr16:53959001-53959230	1	230	CustomRegion	100	1	0
chr16:53967798-53968121	chr16:53967798-53968121	1	324	CustomRegion	100	1	0
chr16:53979872-53980140	chr16:53979872-53980140	1	269	CustomRegion	100	1	0
chr16:53986441-53986590	chr16:53986441-53986590	1	150	CustomRegion	100	1	0
chr16:53995952-53996391	chr16:53995952-53996391	1	440	CustomRegion	100	1	0
chr16:54018751-54018966	chr16:54018751-54018966	1	216	CustomRegion	100	1	0
chr16:54061161-54061330	chr16:54061161-54061330	1	170	CustomRegion	100	1	0
chr16:54061541-54061690	chr16:54061541-54061690	1	150	CustomRegion	100	1	0
chr16:54070360-54070685	chr16:54070360-54070685	1	326	CustomRegion	100	1	0
chr16:54084553-54084730	chr16:54084553-54084730	1	178	CustomRegion	100	1	0
chr16:54089901-54090050	chr16:54089901-54090050	1	150	CustomRegion	100	1	0
chr16:54092550-54097954	chr16:54092550-54097954	1	5405	CustomRegion	100	1	0
chr16:54100401-54100550	chr16:54100401-54100550	1	150	CustomRegion	100	1	0
chr16:54100669-54100899	chr16:54100669-54100899	1	231	CustomRegion	100	1	0
chr16:54101393-54101522	chr16:54101393-54101522	1	130	CustomRegion	100	1	0
chr16:54111321-54111490	chr16:54111321-54111490	1	170	CustomRegion	100	1	0
chr16:54111561-54111750	chr16:54111561-54111750	1	190	CustomRegion	100	1	0
chr16:54114395-54115084	chr16:54114395-54115084	1	690	CustomRegion	100	1	0
chr16:54115377-54115690	chr16:54115377-54115690	1	314	CustomRegion	100	1	0
chr16:54127347-54127777	chr16:54127347-54127777	1	431	CustomRegion	100	1	0
chr16:54145575-54155953	chr16:54145575-54155953	1	10379	CustomRegion	95.6836	1	0
chr16:54169921-54170130	chr16:54169921-54170130	1	210	CustomRegion	100	1	0
chr16:54206161-54206310	chr16:54206161-54206310	1	150	CustomRegion	100	1	0
chr16:54209287-54210111	chr16:54209287-54210111	1	825	CustomRegion	100	1	0
chr16:54210632-54210844	chr16:54210632-54210844	1	213	CustomRegion	100	1	0
chr16:54227382-54228693	chr16:54227382-54228693	1	1312	CustomRegion	100	1	0
chr16:54233988-54234033	chr16:54233988-54234033	1	46	CustomRegion	100	1	0
chr16:54238705-54239076	chr16:54238705-54239076	1	372	CustomRegion	100	1	0
chr16:54252044-54252499	chr16:54252044-54252499	1	456	CustomRegion	100	1	0
chr16:54265234-54265563	chr16:54265234-54265563	1	330	CustomRegion	100	1	0
chr16:54269124-54269377	chr16:54269124-54269377	1	254	CustomRegion	100	1	0
chr16:54270726-54271064	chr16:54270726-54271064	1	339	CustomRegion	87.0206	0	1
chr16:54273431-54273935	chr16:54273431-54273935	1	505	CustomRegion	100	1	0
chr16:54274507-54275377	chr16:54274507-54275377	1	871	CustomRegion	100	1	0
chr16:54276261-54276470	chr16:54276261-54276470	1	210	CustomRegion	100	1	0
chr16:54286782-54286888	chr16:54286782-54286888	1	107	CustomRegion	100	1	0
chr16:54288161-54288437	chr16:54288161-54288437	1	277	CustomRegion	100	1	0
chr16:54299641-54299790	chr16:54299641-54299790	1	150	CustomRegion	100	1	0
chr16:54314841-54314990	chr16:54314841-54314990	1	150	CustomRegion	100	1	0
chr16:54316226-54316472	chr16:54316226-54316472	1	247	CustomRegion	100	1	0
chr16:54317117-54317752	chr16:54317117-54317752	1	636	CustomRegion	100	1	0
chr16:54318059-54325675	chr16:54318059-54325675	1	7617	CustomRegion	100	1	0
chr16:54353001-54353190	chr16:54353001-54353190	1	190	CustomRegion	100	1	0
chr16:54360341-54360490	chr16:54360341-54360490	1	150	CustomRegion	100	1	0
chr16:54376299-54376590	chr16:54376299-54376590	1	292	CustomRegion	100	1	0
chr16:54377001-54377150	chr16:54377001-54377150	1	150	CustomRegion	100	1	0
chr16:54381901-54382110	chr16:54381901-54382110	1	210	CustomRegion	100	1	0
chr16:54382377-54382508	chr16:54382377-54382508	1	132	CustomRegion	100	1	0
chr16:54389241-54389390	chr16:54389241-54389390	1	150	CustomRegion	100	1	0
chr16:54394161-54394310	chr16:54394161-54394310	1	150	CustomRegion	100	1	0
chr16:54400961-54401110	chr16:54400961-54401110	1	150	CustomRegion	100	1	0
chr16:54407361-54408076	chr16:54407361-54408076	1	716	CustomRegion	100	1	0
chr16:54408141-54408350	chr16:54408141-54408350	1	210	CustomRegion	100	1	0
chr16:68572642-68573600	chr16:68572642-68573600	1	959	CustomRegion	100	1	0
chr16:68573816-68573982	chr16:68573816-68573982	1	167	CustomRegion	100	1	0
chr16:68598301-68598450	chr16:68598301-68598450	1	150	CustomRegion	100	1	0
chr16:68624401-68624853	chr16:68624401-68624853	1	453	CustomRegion	100	1	0
chr16:68633101-68633250	chr16:68633101-68633250	1	150	CustomRegion	0	0	1
chr16:68660334-68660966	chr16:68660334-68660966	1	633	CustomRegion	98.5782	1	0
chr16:68665093-68670413	chr16:68665093-68670413	1	5321	CustomRegion	47.228	0	1
chr16:68673740-68679427	chr16:68673740-68679427	1	5688	CustomRegion	71.1146	0	1
chr16:68679440-68679753	chr16:68679440-68679753	1	314	CustomRegion	100	1	0
chr16:68680139-68680174	chr16:68680139-68680174	1	36	CustomRegion	100	1	0
chr16:68692241-68692410	chr16:68692241-68692410	1	170	CustomRegion	100	1	0
chr16:68692468-68692903	chr16:68692468-68692903	1	436	CustomRegion	100	1	0
chr16:68694207-68694530	chr16:68694207-68694530	1	324	CustomRegion	100	1	0
chr16:68699561-68699710	chr16:68699561-68699710	1	150	CustomRegion	100	1	0
chr16:68702321-68702470	chr16:68702321-68702470	1	150	CustomRegion	100	1	0
chr16:68710021-68710473	chr16:68710021-68710473	1	453	CustomRegion	100	1	0
chr16:68711938-68712909	chr16:68711938-68712909	1	972	CustomRegion	100	1	0
chr16:68713603-68714068	chr16:68713603-68714068	1	466	CustomRegion	100	1	0
chr16:68714772-68715099	chr16:68714772-68715099	1	328	CustomRegion	100	1	0
chr16:68716106-68716490	chr16:68716106-68716490	1	385	CustomRegion	100	1	0
chr16:68718387-68718827	chr16:68718387-68718827	1	441	CustomRegion	100	1	0
chr16:68719009-68719353	chr16:68719009-68719353	1	345	CustomRegion	100	1	0
chr16:68721316-68721747	chr16:68721316-68721747	1	432	CustomRegion	100	1	0
chr16:68725048-68730356	chr16:68725048-68730356	1	5309	CustomRegion	77.4346	0	1
chr16:68730362-68730926	chr16:68730362-68730926	1	565	CustomRegion	96.2832	1	0
chr16:68731897-68733071	chr16:68731897-68733071	1	1175	CustomRegion	100	1	0
chr16:68733811-68734290	chr16:68733811-68734290	1	480	CustomRegion	100	1	0
chr16:68738220-68738654	chr16:68738220-68738654	1	435	CustomRegion	100	1	0
chr16:68741345-68741950	chr16:68741345-68741950	1	606	CustomRegion	100	1	0
chr16:68749388-68749760	chr16:68749388-68749760	1	373	CustomRegion	100	1	0
chr16:68756229-68756619	chr16:68756229-68756619	1	391	CustomRegion	100	1	0
chr16:68763221-68763429	chr16:68763221-68763429	1	209	CustomRegion	0	0	1
chr16:68765961-68771466	chr16:68765961-68771466	1	5506	CustomRegion	63.4217	0	1
chr16:68772101-68772414	chr16:68772101-68772414	1	314	CustomRegion	100	1	0
chr16:68774021-68774170	chr16:68774021-68774170	1	150	CustomRegion	100	1	0
chr16:68775861-68776070	chr16:68775861-68776070	1	210	CustomRegion	100	1	0
chr16:68781437-68781608	chr16:68781437-68781608	1	172	CustomRegion	100	1	0
chr16:68792198-68799567	chr16:68792198-68799567	1	7370	CustomRegion	79.7015	0	1
chr16:68799852-68805108	chr16:68799852-68805108	1	5257	CustomRegion	79.2087	0	1
chr16:68810731-68811185	chr16:68810731-68811185	1	455	CustomRegion	100	1	0
chr16:68815741-68815890	chr16:68815741-68815890	1	150	CustomRegion	100	1	0
chr16:68818215-68818439	chr16:68818215-68818439	1	225	CustomRegion	100	1	0
chr16:68820410-68821211	chr16:68820410-68821211	1	802	CustomRegion	100	1	0
chr16:68823979-68824608	chr16:68823979-68824608	1	630	CustomRegion	100	1	0
chr16:68827001-68827190	chr16:68827001-68827190	1	190	CustomRegion	100	1	0
chr16:68834143-68834602	chr16:68834143-68834602	1	460	CustomRegion	100	1	0
chr16:68835474-68835896	chr16:68835474-68835896	1	423	CustomRegion	100	1	0
chr16:68837431-68846266	chr16:68837431-68846266	1	8836	CustomRegion	68.4246	0	1
chr16:68847117-68847565	chr16:68847117-68847565	1	449	CustomRegion	100	1	0
chr16:68849319-68849762	chr16:68849319-68849762	1	444	CustomRegion	100	1	0
chr16:68852149-68857665	chr16:68852149-68857665	1	5517	CustomRegion	77.7053	0	1
chr16:68859372-68859791	chr16:68859372-68859791	1	420	CustomRegion	100	1	0
chr16:68861978-68862307	chr16:68861978-68862307	1	330	CustomRegion	100	1	0
chr16:68863458-68869545	chr16:68863458-68869545	1	6088	CustomRegion	71.0578	0	1
chr16:68877199-68878077	chr16:68877199-68878077	1	879	CustomRegion	100	1	0
chr16:68881167-68881615	chr16:68881167-68881615	1	449	CustomRegion	100	1	0
chr16:68918702-68919023	chr16:68918702-68919023	1	322	CustomRegion	100	1	0
chr16:68928299-68928510	chr16:68928299-68928510	1	212	CustomRegion	100	1	0
chr16:68935871-68936153	chr16:68935871-68936153	1	283	CustomRegion	100	1	0
chr16:68936303-68936629	chr16:68936303-68936629	1	327	CustomRegion	100	1	0
chr16:68943959-68944207	chr16:68943959-68944207	1	249	CustomRegion	100	1	0
chr16:68947679-68947749	chr16:68947679-68947749	1	71	CustomRegion	100	1	0
chr16:89882874-89883465	chr16:89882874-89883465	1	592	CustomRegion	100	1	0
chr16:89885401-89885550	chr16:89885401-89885550	1	150	CustomRegion	0	0	1
chr16:89888987-89889166	chr16:89888987-89889166	1	180	CustomRegion	100	1	0
chr16:89894049-89894364	chr16:89894049-89894364	1	316	CustomRegion	100	1	0
chr16:89894635-89895247	chr16:89894635-89895247	1	613	CustomRegion	99.6737	1	0
chr16:89904120-89904517	chr16:89904120-89904517	1	398	CustomRegion	99.2462	1	0
chr16:89907819-89907959	chr16:89907819-89907959	1	141	CustomRegion	100	1	0
chr16:89909238-89909470	chr16:89909238-89909470	1	233	CustomRegion	100	1	0
chr16:89927095-89927632	chr16:89927095-89927632	1	538	CustomRegion	100	1	0
chr16:89930194-89930388	chr16:89930194-89930388	1	195	CustomRegion	100	1	0
chr16:89930546-89930747	chr16:89930546-89930747	1	202	CustomRegion	100	1	0
chr16:89930941-89931174	chr16:89930941-89931174	1	234	CustomRegion	100	1	0
chr16:89939481-89939630	chr16:89939481-89939630	1	150	CustomRegion	100	1	0
chr16:89939652-89941129	chr16:89939652-89941129	1	1478	CustomRegion	100	1	0
chr16:89956706-89956961	chr16:89956706-89956961	1	256	CustomRegion	100	1	0
chr16:89957129-89957941	chr16:89957129-89957941	1	813	CustomRegion	100	1	0
chr16:89958851-89958910	chr16:89958851-89958910	1	60	CustomRegion	100	1	0
chr16:89971697-89971904	chr16:89971697-89971904	1	208	CustomRegion	100	1	0
chr16:89972207-89987485	chr16:89972207-89987485	1	15279	CustomRegion	79.6191	0	1
chr16:89988020-89988607	chr16:89988020-89988607	1	588	CustomRegion	100	1	0
chr16:89988668-89989175	chr16:89988668-89989175	1	508	CustomRegion	100	1	0
chr16:89989280-89989951	chr16:89989280-89989951	1	672	CustomRegion	100	1	0
chr16:89990822-89991170	chr16:89990822-89991170	1	349	CustomRegion	100	1	0
chr16:89992047-89992190	chr16:89992047-89992190	1	144	CustomRegion	100	1	0
chr16:89992314-89992972	chr16:89992314-89992972	1	659	CustomRegion	100	1	0
chr16:90008835-90009162	chr16:90008835-90009162	1	328	CustomRegion	100	1	0
chr16:90014341-90014577	chr16:90014341-90014577	1	237	CustomRegion	100	1	0
chr16:90014897-90015347	chr16:90014897-90015347	1	451	CustomRegion	91.1308	1	0
chr16:90023578-90023739	chr16:90023578-90023739	1	162	CustomRegion	100	1	0
chr16:90024381-90025211	chr16:90024381-90025211	1	831	CustomRegion	100	1	0
chr16:90027097-90027177	chr16:90027097-90027177	1	81	CustomRegion	100	1	0
chr16:90038657-90039558	chr16:90038657-90039558	1	902	CustomRegion	100	1	0
chr16:90047702-90048738	chr16:90047702-90048738	1	1037	CustomRegion	93.7319	1	0
chr16:90061053-90061850	chr16:90061053-90061850	1	798	CustomRegion	100	1	0
chr16:90062081-90062613	chr16:90062081-90062613	1	533	CustomRegion	100	1	0
chr16:90068021-90068719	chr16:90068021-90068719	1	699	CustomRegion	100	1	0
chr16:90071068-90071247	chr16:90071068-90071247	1	180	CustomRegion	100	1	0
chr16:90075271-90075638	chr16:90075271-90075638	1	368	CustomRegion	100	1	0
chr16:90085883-90086137	chr16:90085883-90086137	1	255	CustomRegion	73.7255	0	1
chr16:90086541-90086690	chr16:90086541-90086690	1	150	CustomRegion	100	1	0
chr16:90086891-90087852	chr16:90086891-90087852	1	962	CustomRegion	100	1	0
chr16:9800181-9800350	chr16:9800181-9800350	1	170	CustomRegion	100	1	0
chr16:9852277-9868085	chr16:9852277-9868085	1	15809	CustomRegion	94.2564	1	0
chr16:9881721-9881870	chr16:9881721-9881870	1	150	CustomRegion	100	1	0
chr16:9891341-9891490	chr16:9891341-9891490	1	150	CustomRegion	100	1	0
chr16:9892035-9892421	chr16:9892035-9892421	1	387	CustomRegion	100	1	0
chr16:9916022-9916381	chr16:9916022-9916381	1	360	CustomRegion	100	1	0
chr16:9923181-9923609	chr16:9923181-9923609	1	429	CustomRegion	100	1	0
chr16:9927863-9928187	chr16:9927863-9928187	1	325	CustomRegion	100	1	0
chr16:9930032-9930301	chr16:9930032-9930301	1	270	CustomRegion	100	1	0
chr16:9934405-9935061	chr16:9934405-9935061	1	657	CustomRegion	100	1	0
chr16:9943514-9943918	chr16:9943514-9943918	1	405	CustomRegion	100	1	0
chr16:9984744-9985057	chr16:9984744-9985057	1	314	CustomRegion	100	1	0
chr16:9997061-9997210	chr16:9997061-9997210	1	150	CustomRegion	100	1	0
chr17:78137281-78137430	chr17:78137281-78137430	1	150	CustomRegion	0	0	1
chr17:78137990-78138367	chr17:78137990-78138367	1	378	CustomRegion	62.4339	0	1
chr17:78143623-78144394	chr17:78143623-78144394	1	772	CustomRegion	100	1	0
chr17:78149247-78149540	chr17:78149247-78149540	1	294	CustomRegion	100	1	0
chr17:78161073-78161230	chr17:78161073-78161230	1	158	CustomRegion	100	1	0
chr17:78161481-78161630	chr17:78161481-78161630	1	150	CustomRegion	100	1	0
chr17:78165639-78166428	chr17:78165639-78166428	1	790	CustomRegion	100	1	0
chr17:78190738-78190828	chr17:78190738-78190828	1	91	CustomRegion	100	1	0
chr17:78193110-78195343	chr17:78193110-78195343	1	2234	CustomRegion	100	1	0
chr17:78218769-78218994	chr17:78218769-78218994	1	226	CustomRegion	100	1	0
chr17:78228617-78228902	chr17:78228617-78228902	1	286	CustomRegion	100	1	0
chr17:78229666-78235632	chr17:78229666-78235632	1	5967	CustomRegion	60.2145	0	1
chr17:78237152-78237683	chr17:78237152-78237683	1	532	CustomRegion	100	1	0
chr17:78244692-78245042	chr17:78244692-78245042	1	351	CustomRegion	100	1	0
chr17:78246941-78247303	chr17:78246941-78247303	1	363	CustomRegion	100	1	0
chr17:78250999-78251050	chr17:78250999-78251050	1	52	CustomRegion	0	0	1
chr17:78251458-78252990	chr17:78251458-78252990	1	1533	CustomRegion	100	1	0
chr17:78253643-78254267	chr17:78253643-78254267	1	625	CustomRegion	100	1	0
chr17:78256759-78263736	chr17:78256759-78263736	1	6978	CustomRegion	85.5689	0	1
chr17:78264270-78269713	chr17:78264270-78269713	1	5444	CustomRegion	91.5871	1	0
chr17:78272022-78272675	chr17:78272022-78272675	1	654	CustomRegion	87.156	0	1
chr17:78276611-78276976	chr17:78276611-78276976	1	366	CustomRegion	100	1	0
chr17:78279953-78280368	chr17:78279953-78280368	1	416	CustomRegion	100	1	0
chr17:78280829-78281101	chr17:78280829-78281101	1	273	CustomRegion	100	1	0
chr17:78282719-78283071	chr17:78282719-78283071	1	353	CustomRegion	100	1	0
chr17:78286713-78287067	chr17:78286713-78287067	1	355	CustomRegion	100	1	0
chr17:78290889-78291177	chr17:78290889-78291177	1	289	CustomRegion	100	1	0
chr17:78292891-78295363	chr17:78292891-78295363	1	2473	CustomRegion	51.5972	0	1
chr17:78298731-78299098	chr17:78298731-78299098	1	368	CustomRegion	100	1	0
chr17:78301517-78301889	chr17:78301517-78301889	1	373	CustomRegion	100	1	0
chr17:78302029-78302377	chr17:78302029-78302377	1	349	CustomRegion	100	1	0
chr17:78305707-78314256	chr17:78305707-78314256	1	8550	CustomRegion	85.5322	0	1
chr17:78316833-78317225	chr17:78316833-78317225	1	393	CustomRegion	100	1	0
chr17:78317558-78317915	chr17:78317558-78317915	1	358	CustomRegion	100	1	0
chr17:78318379-78322186	chr17:78318379-78322186	1	3808	CustomRegion	100	1	0
chr17:78322913-78328476	chr17:78322913-78328476	1	5564	CustomRegion	97.2861	1	0
chr17:78331989-78337690	chr17:78331989-78337690	1	5702	CustomRegion	94.195	1	0
chr17:78338134-78338453	chr17:78338134-78338453	1	320	CustomRegion	100	1	0
chr17:78338547-78339269	chr17:78338547-78339269	1	723	CustomRegion	100	1	0
chr17:78340452-78363267	chr17:78340452-78363267	1	22816	CustomRegion	96.6427	1	0
chr17:78363428-78364096	chr17:78363428-78364096	1	669	CustomRegion	100	1	0
chr17:78367046-78372686	chr17:78367046-78372686	1	5641	CustomRegion	84.7722	0	1
chr17:78388552-78389596	chr17:78388552-78389596	1	1045	CustomRegion	100	1	0
chr17:78399980-78400029	chr17:78399980-78400029	1	50	CustomRegion	100	1	0
chr17:78400620-78401240	chr17:78400620-78401240	1	621	CustomRegion	100	1	0
chr17:78406467-78406732	chr17:78406467-78406732	1	266	CustomRegion	100	1	0
chr17:78414896-78415341	chr17:78414896-78415341	1	446	CustomRegion	100	1	0
chr17:78419614-78419711	chr17:78419614-78419711	1	98	CustomRegion	100	1	0
chr17:78426372-78426664	chr17:78426372-78426664	1	293	CustomRegion	100	1	0
chr17:78428104-78429475	chr17:78428104-78429475	1	1372	CustomRegion	100	1	0
chr17:78448292-78449214	chr17:78448292-78449214	1	923	CustomRegion	100	1	0
chr17:78450166-78450359	chr17:78450166-78450359	1	194	CustomRegion	100	1	0
chr17:78451038-78451175	chr17:78451038-78451175	1	138	CustomRegion	100	1	0
chr17:78451764-78452518	chr17:78451764-78452518	1	755	CustomRegion	100	1	0
chr17:78454815-78454912	chr17:78454815-78454912	1	98	CustomRegion	100	1	0
chr17:78465447-78465744	chr17:78465447-78465744	1	298	CustomRegion	100	1	0
chr17:78467101-78467310	chr17:78467101-78467310	1	210	CustomRegion	100	1	0
chr17:78471981-78472170	chr17:78471981-78472170	1	190	CustomRegion	100	1	0
chr18:60692459-60692711	chr18:60692459-60692711	1	253	CustomRegion	100	1	0
chr18:60729476-60729842	chr18:60729476-60729842	1	367	CustomRegion	0	0	1
chr18:60730358-60730792	chr18:60730358-60730792	1	435	CustomRegion	100	1	0
chr18:60731657-60731873	chr18:60731657-60731873	1	217	CustomRegion	100	1	0
chr18:60742225-60742705	chr18:60742225-60742705	1	481	CustomRegion	100	1	0
chr18:60763766-60764153	chr18:60763766-60764153	1	388	CustomRegion	100	1	0
chr18:60764323-60764846	chr18:60764323-60764846	1	524	CustomRegion	86.8321	0	1
chr18:60776440-60776555	chr18:60776440-60776555	1	116	CustomRegion	100	1	0
chr18:60778962-60779194	chr18:60778962-60779194	1	233	CustomRegion	100	1	0
chr18:60779394-60779672	chr18:60779394-60779672	1	279	CustomRegion	100	1	0
chr18:60786851-60787241	chr18:60786851-60787241	1	391	CustomRegion	100	1	0
chr18:60790480-60796092	chr18:60790480-60796092	1	5613	CustomRegion	100	1	0
chr18:60798316-60798942	chr18:60798316-60798942	1	627	CustomRegion	100	1	0
chr18:60814366-60814563	chr18:60814366-60814563	1	198	CustomRegion	100	1	0
chr18:60815688-60816151	chr18:60815688-60816151	1	464	CustomRegion	100	1	0
chr18:60822770-60822886	chr18:60822770-60822886	1	117	CustomRegion	100	1	0
chr18:60823794-60824063	chr18:60823794-60824063	1	270	CustomRegion	100	1	0
chr18:60828294-60834102	chr18:60828294-60834102	1	5809	CustomRegion	96.9014	1	0
chr18:60845282-60846096	chr18:60845282-60846096	1	815	CustomRegion	100	1	0
chr18:60860029-60860538	chr18:60860029-60860538	1	510	CustomRegion	100	1	0
chr18:60877870-60878050	chr18:60877870-60878050	1	181	CustomRegion	100	1	0
chr18:60884136-60884195	chr18:60884136-60884195	1	60	CustomRegion	100	1	0
chr18:60884452-60884563	chr18:60884452-60884563	1	112	CustomRegion	100	1	0
chr18:60885768-60886087	chr18:60885768-60886087	1	320	CustomRegion	100	1	0
chr18:60904172-60905872	chr18:60904172-60905872	1	1701	CustomRegion	100	1	0
chr18:60911857-60912289	chr18:60911857-60912289	1	433	CustomRegion	100	1	0
chr18:60920419-60921490	chr18:60920419-60921490	1	1072	CustomRegion	100	1	0
chr18:60926040-60926522	chr18:60926040-60926522	1	483	CustomRegion	100	1	0
chr18:60929411-60930350	chr18:60929411-60930350	1	940	CustomRegion	100	1	0
chr18:60932329-60932933	chr18:60932329-60932933	1	605	CustomRegion	100	1	0
chr18:60935155-60935665	chr18:60935155-60935665	1	511	CustomRegion	100	1	0
chr18:60939265-60939429	chr18:60939265-60939429	1	165	CustomRegion	100	1	0
chr18:60955654-60955846	chr18:60955654-60955846	1	193	CustomRegion	100	1	0
chr18:60966964-60967646	chr18:60966964-60967646	1	683	CustomRegion	100	1	0
chr18:60967765-60968074	chr18:60967765-60968074	1	310	CustomRegion	100	1	0
chr18:60969528-60969770	chr18:60969528-60969770	1	243	CustomRegion	100	1	0
chr18:60981197-60981761	chr18:60981197-60981761	1	565	CustomRegion	100	1	0
chr18:60982427-60982613	chr18:60982427-60982613	1	187	CustomRegion	100	1	0
chr18:60985036-60992361	chr18:60985036-60992361	1	7326	CustomRegion	91.81	1	0
chr18:61003538-61004276	chr18:61003538-61004276	1	739	CustomRegion	100	1	0
chr18:61007133-61007449	chr18:61007133-61007449	1	317	CustomRegion	100	1	0
chr18:61009481-61009810	chr18:61009481-61009810	1	330	CustomRegion	0	0	1
chr18:61013352-61013538	chr18:61013352-61013538	1	187	CustomRegion	100	1	0
chr18:61033484-61033927	chr18:61033484-61033927	1	444	CustomRegion	100	1	0
chr18:61034264-61035262	chr18:61034264-61035262	1	999	CustomRegion	98.8989	1	0
chr18:61067226-61067488	chr18:61067226-61067488	1	263	CustomRegion	100	1	0
chr18:61077949-61078494	chr18:61077949-61078494	1	546	CustomRegion	100	1	0
chr1:150737421-150737570	chr1:150737421-150737570	1	150	CustomRegion	100	1	0
chr1:150751299-150751353	chr1:150751299-150751353	1	55	CustomRegion	100	1	0
chr1:150761934-150762237	chr1:150761934-150762237	1	304	CustomRegion	100	1	0
chr1:150779881-150780030	chr1:150779881-150780030	1	150	CustomRegion	100	1	0
chr1:150780731-150780960	chr1:150780731-150780960	1	230	CustomRegion	100	1	0
chr1:150781384-150781706	chr1:150781384-150781706	1	323	CustomRegion	100	1	0
chr1:150782082-150784686	chr1:150782082-150784686	1	2605	CustomRegion	100	1	0
chr1:150785549-150785970	chr1:150785549-150785970	1	422	CustomRegion	100	1	0
chr1:150786454-150786815	chr1:150786454-150786815	1	362	CustomRegion	100	1	0
chr1:150788636-150788982	chr1:150788636-150788982	1	347	CustomRegion	100	1	0
chr1:150789165-150790009	chr1:150789165-150790009	1	845	CustomRegion	100	1	0
chr1:150790297-150795921	chr1:150790297-150795921	1	5625	CustomRegion	77.2978	0	1
chr1:150798920-150799193	chr1:150798920-150799193	1	274	CustomRegion	100	1	0
chr1:150801470-150801803	chr1:150801470-150801803	1	334	CustomRegion	100	1	0
chr1:150802281-150813975	chr1:150802281-150813975	1	11695	CustomRegion	91.6118	1	0
chr1:150814801-150815044	chr1:150814801-150815044	1	244	CustomRegion	100	1	0
chr1:150818640-150818883	chr1:150818640-150818883	1	244	CustomRegion	100	1	0
chr1:150825139-150825416	chr1:150825139-150825416	1	278	CustomRegion	100	1	0
chr1:150825533-150825854	chr1:150825533-150825854	1	322	CustomRegion	63.6646	0	1
chr1:150830726-150831036	chr1:150830726-150831036	1	311	CustomRegion	100	1	0
chr1:150833624-150833878	chr1:150833624-150833878	1	255	CustomRegion	0	0	1
chr1:150848521-150854640	chr1:150848521-150854640	1	6120	CustomRegion	64.7386	0	1
chr1:150859507-150859832	chr1:150859507-150859832	1	326	CustomRegion	100	1	0
chr1:150868070-150868560	chr1:150868070-150868560	1	491	CustomRegion	100	1	0
chr1:150879799-150880177	chr1:150879799-150880177	1	379	CustomRegion	0	0	1
chr1:150893740-150900805	chr1:150893740-150900805	1	7066	CustomRegion	59.3547	0	1
chr1:150902344-150903032	chr1:150902344-150903032	1	689	CustomRegion	96.0813	1	0
chr1:150904401-150904550	chr1:150904401-150904550	1	150	CustomRegion	0	0	1
chr1:150912317-150912550	chr1:150912317-150912550	1	234	CustomRegion	100	1	0
chr1:150913706-150914004	chr1:150913706-150914004	1	299	CustomRegion	100	1	0
chr1:150914940-150915739	chr1:150914940-150915739	1	800	CustomRegion	100	1	0
chr1:150916297-150916569	chr1:150916297-150916569	1	273	CustomRegion	100	1	0
chr1:150917295-150917896	chr1:150917295-150917896	1	602	CustomRegion	100	1	0
chr1:150919263-150919588	chr1:150919263-150919588	1	326	CustomRegion	100	1	0
chr1:150921499-150922101	chr1:150921499-150922101	1	603	CustomRegion	100	1	0
chr1:150922835-150923666	chr1:150922835-150923666	1	832	CustomRegion	100	1	0
chr1:150923742-150924057	chr1:150923742-150924057	1	316	CustomRegion	100	1	0
chr1:150928794-150937313	chr1:150928794-150937313	1	8520	CustomRegion	80.1174	0	1
chr1:150940989-150941469	chr1:150940989-150941469	1	481	CustomRegion	100	1	0
chr1:150943741-150943910	chr1:150943741-150943910	1	170	CustomRegion	100	1	0
chr1:150945721-150945870	chr1:150945721-150945870	1	150	CustomRegion	100	1	0
chr1:150946799-150947504	chr1:150946799-150947504	1	706	CustomRegion	98.1586	1	0
chr1:150949416-150950322	chr1:150949416-150950322	1	907	CustomRegion	100	1	0
chr1:150951561-150952443	chr1:150951561-150952443	1	883	CustomRegion	98.4145	1	0
chr1:150953800-150953872	chr1:150953800-150953872	1	73	CustomRegion	100	1	0
chr1:150954532-150954869	chr1:150954532-150954869	1	338	CustomRegion	100	1	0
chr1:150965236-150965454	chr1:150965236-150965454	1	219	CustomRegion	100	1	0
chr1:150968308-150968686	chr1:150968308-150968686	1	379	CustomRegion	85.752	0	1
chr1:150971391-150971956	chr1:150971391-150971956	1	566	CustomRegion	100	1	0
chr1:150978825-150979666	chr1:150978825-150979666	1	842	CustomRegion	100	1	0
chr1:150980393-150981773	chr1:150980393-150981773	1	1381	CustomRegion	100	1	0
chr1:150983520-150984038	chr1:150983520-150984038	1	519	CustomRegion	100	1	0
chr1:150996993-150997582	chr1:150996993-150997582	1	590	CustomRegion	100	1	0
chr1:151019927-151021365	chr1:151019927-151021365	1	1439	CustomRegion	100	1	0
chr1:151030151-151031036	chr1:151030151-151031036	1	886	CustomRegion	100	1	0
chr1:151031347-151031493	chr1:151031347-151031493	1	147	CustomRegion	100	1	0
chr1:151031667-151032372	chr1:151031667-151032372	1	706	CustomRegion	100	1	0
chr1:151032639-151032964	chr1:151032639-151032964	1	326	CustomRegion	100	1	0
chr1:151035361-151035570	chr1:151035361-151035570	1	210	CustomRegion	100	1	0
chr1:226456371-226457142	chr1:226456371-226457142	1	772	CustomRegion	100	1	0
chr1:226496157-226497640	chr1:226496157-226497640	1	1484	CustomRegion	100	1	0
chr1:226513001-226513170	chr1:226513001-226513170	1	170	CustomRegion	0	0	1
chr1:226520999-226521544	chr1:226520999-226521544	1	546	CustomRegion	100	1	0
chr1:226525284-226525393	chr1:226525284-226525393	1	110	CustomRegion	100	1	0
chr1:226537779-226538374	chr1:226537779-226538374	1	596	CustomRegion	100	1	0
chr1:226543870-226544288	chr1:226543870-226544288	1	419	CustomRegion	100	1	0
chr1:226548293-226550053	chr1:226548293-226550053	1	1761	CustomRegion	96.7632	1	0
chr1:226550701-226550961	chr1:226550701-226550961	1	261	CustomRegion	100	1	0
chr1:226551545-226552173	chr1:226551545-226552173	1	629	CustomRegion	100	1	0
chr1:226552604-226552955	chr1:226552604-226552955	1	352	CustomRegion	100	1	0
chr1:226553556-226555409	chr1:226553556-226555409	1	1854	CustomRegion	100	1	0
chr1:226555801-226556122	chr1:226555801-226556122	1	322	CustomRegion	100	1	0
chr1:226558036-226558916	chr1:226558036-226558916	1	881	CustomRegion	100	1	0
chr1:226561828-226562155	chr1:226561828-226562155	1	328	CustomRegion	100	1	0
chr1:226564710-226565104	chr1:226564710-226565104	1	395	CustomRegion	100	1	0
chr1:226566744-226567075	chr1:226566744-226567075	1	332	CustomRegion	100	1	0
chr1:226567175-226567442	chr1:226567175-226567442	1	268	CustomRegion	100	1	0
chr1:226567524-226567965	chr1:226567524-226567965	1	442	CustomRegion	100	1	0
chr1:226568670-226569009	chr1:226568670-226569009	1	340	CustomRegion	100	1	0
chr1:226570638-226570984	chr1:226570638-226570984	1	347	CustomRegion	100	1	0
chr1:226571004-226571457	chr1:226571004-226571457	1	454	CustomRegion	100	1	0
chr1:226573106-226573481	chr1:226573106-226573481	1	376	CustomRegion	100	1	0
chr1:226573928-226574243	chr1:226573928-226574243	1	316	CustomRegion	100	1	0
chr1:226576258-226576556	chr1:226576258-226576556	1	299	CustomRegion	100	1	0
chr1:226578012-226578425	chr1:226578012-226578425	1	414	CustomRegion	100	1	0
chr1:226579801-226580115	chr1:226579801-226580115	1	315	CustomRegion	100	1	0
chr1:226580242-226580781	chr1:226580242-226580781	1	540	CustomRegion	82.7778	0	1
chr1:226589585-226590917	chr1:226589585-226590917	1	1333	CustomRegion	100	1	0
chr1:226591046-226591618	chr1:226591046-226591618	1	573	CustomRegion	97.5567	1	0
chr1:226591772-226592059	chr1:226591772-226592059	1	288	CustomRegion	100	1	0
chr1:226595016-226600780	chr1:226595016-226600780	1	5765	CustomRegion	84.059	0	1
chr1:226606730-226607771	chr1:226606730-226607771	1	1042	CustomRegion	100	1	0
chr1:226608184-226608639	chr1:226608184-226608639	1	456	CustomRegion	100	1	0
chr1:226612128-226612654	chr1:226612128-226612654	1	527	CustomRegion	100	1	0
chr1:226625731-226626041	chr1:226625731-226626041	1	311	CustomRegion	100	1	0
chr1:226631241-226631456	chr1:226631241-226631456	1	216	CustomRegion	100	1	0
chr1:226635950-226636525	chr1:226635950-226636525	1	576	CustomRegion	100	1	0
chr1:226640151-226640508	chr1:226640151-226640508	1	358	CustomRegion	100	1	0
chr1:226653670-226654959	chr1:226653670-226654959	1	1290	CustomRegion	100	1	0
chr1:226662743-226663228	chr1:226662743-226663228	1	486	CustomRegion	100	1	0
chr1:226667173-226667386	chr1:226667173-226667386	1	214	CustomRegion	100	1	0
chr1:226677386-226677537	chr1:226677386-226677537	1	152	CustomRegion	100	1	0
chr20:32307804-32308542	chr20:32307804-32308542	1	739	CustomRegion	100	1	0
chr20:32319590-32320410	chr20:32319590-32320410	1	821	CustomRegion	100	1	0
chr20:32321701-32322010	chr20:32321701-32322010	1	310	CustomRegion	100	1	0
chr20:32341721-32341870	chr20:32341721-32341870	1	150	CustomRegion	100	1	0
chr20:32377361-32377747	chr20:32377361-32377747	1	387	CustomRegion	100	1	0
chr20:32379936-32380242	chr20:32379936-32380242	1	307	CustomRegion	86.6449	0	1
chr20:32380981-32381130	chr20:32380981-32381130	1	150	CustomRegion	100	1	0
chr20:32381405-32381863	chr20:32381405-32381863	1	459	CustomRegion	99.1285	1	0
chr20:32391611-32392175	chr20:32391611-32392175	1	565	CustomRegion	100	1	0
chr20:32394111-32399564	chr20:32394111-32399564	1	5454	CustomRegion	62.3762	0	1
chr20:32399996-32401134	chr20:32399996-32401134	1	1139	CustomRegion	100	1	0
chr20:32428912-32429166	chr20:32428912-32429166	1	255	CustomRegion	100	1	0
chr20:32433821-32433970	chr20:32433821-32433970	1	150	CustomRegion	100	1	0
chr20:32434304-32434751	chr20:32434304-32434751	1	448	CustomRegion	100	1	0
chr20:32436174-32436550	chr20:32436174-32436550	1	377	CustomRegion	100	1	0
chr20:32438659-32438972	chr20:32438659-32438972	1	314	CustomRegion	100	1	0
chr20:32439784-32440109	chr20:32439784-32440109	1	326	CustomRegion	100	1	0
chr20:32440756-32441150	chr20:32440756-32441150	1	395	CustomRegion	100	1	0
chr20:32441203-32442272	chr20:32441203-32442272	1	1070	CustomRegion	100	1	0
chr20:32446898-32447390	chr20:32446898-32447390	1	493	CustomRegion	100	1	0
chr20:32450432-32451227	chr20:32450432-32451227	1	796	CustomRegion	100	1	0
chr20:32451522-32451875	chr20:32451522-32451875	1	354	CustomRegion	100	1	0
chr20:32484481-32484680	chr20:32484481-32484680	1	200	CustomRegion	100	1	0
chr20:32494181-32494330	chr20:32494181-32494330	1	150	CustomRegion	100	1	0
chr20:32496231-32496520	chr20:32496231-32496520	1	290	CustomRegion	100	1	0
chr20:32497081-32497988	chr20:32497081-32497988	1	908	CustomRegion	74.8899	0	1
chr20:32502386-32502494	chr20:32502386-32502494	1	109	CustomRegion	0	0	1
chr20:32502781-32502950	chr20:32502781-32502950	1	170	CustomRegion	100	1	0
chr20:32503456-32503905	chr20:32503456-32503905	1	450	CustomRegion	100	1	0
chr20:32521229-32521680	chr20:32521229-32521680	1	452	CustomRegion	100	1	0
chr20:32533301-32534025	chr20:32533301-32534025	1	725	CustomRegion	44.1379	0	1
chr20:32535481-32535900	chr20:32535481-32535900	1	420	CustomRegion	100	1	0
chr20:32576453-32582573	chr20:32576453-32582573	1	6121	CustomRegion	92.0928	1	0
chr20:32598421-32598570	chr20:32598421-32598570	1	150	CustomRegion	100	1	0
chr20:32605320-32605964	chr20:32605320-32605964	1	645	CustomRegion	100	1	0
chr20:32609040-32609589	chr20:32609040-32609589	1	550	CustomRegion	0	0	1
chr20:32609918-32610271	chr20:32609918-32610271	1	354	CustomRegion	95.7627	1	0
chr20:32612606-32612809	chr20:32612606-32612809	1	204	CustomRegion	100	1	0
chr20:32613486-32613841	chr20:32613486-32613841	1	356	CustomRegion	100	1	0
chr20:32617568-32617833	chr20:32617568-32617833	1	266	CustomRegion	100	1	0
chr20:32619229-32619510	chr20:32619229-32619510	1	282	CustomRegion	100	1	0
chr20:32620871-32621145	chr20:32620871-32621145	1	275	CustomRegion	100	1	0
chr20:32621943-32622238	chr20:32621943-32622238	1	296	CustomRegion	100	1	0
chr20:32624981-32625157	chr20:32624981-32625157	1	177	CustomRegion	100	1	0
chr20:32625607-32625975	chr20:32625607-32625975	1	369	CustomRegion	100	1	0
chr20:32640429-32640582	chr20:32640429-32640582	1	154	CustomRegion	100	1	0
chr20:32646741-32646890	chr20:32646741-32646890	1	150	CustomRegion	100	1	0
chr20:32650321-32650470	chr20:32650321-32650470	1	150	CustomRegion	100	1	0
chr20:32650501-32650650	chr20:32650501-32650650	1	150	CustomRegion	100	1	0
chr20:32652751-32653066	chr20:32652751-32653066	1	316	CustomRegion	100	1	0
chr20:32653151-32653451	chr20:32653151-32653451	1	301	CustomRegion	100	1	0
chr20:32654297-32654900	chr20:32654297-32654900	1	604	CustomRegion	64.5695	0	1
chr20:32657121-32657420	chr20:32657121-32657420	1	300	CustomRegion	100	1	0
chr20:32657521-32658041	chr20:32657521-32658041	1	521	CustomRegion	100	1	0
chr20:32659773-32660236	chr20:32659773-32660236	1	464	CustomRegion	100	1	0
chr20:32661270-32661772	chr20:32661270-32661772	1	503	CustomRegion	100	1	0
chr20:32662180-32662640	chr20:32662180-32662640	1	461	CustomRegion	100	1	0
chr20:32663581-32664135	chr20:32663581-32664135	1	555	CustomRegion	100	1	0
chr20:32664403-32664721	chr20:32664403-32664721	1	319	CustomRegion	100	1	0
chr20:32664735-32665586	chr20:32664735-32665586	1	852	CustomRegion	100	1	0
chr20:32666212-32666459	chr20:32666212-32666459	1	248	CustomRegion	100	1	0
chr20:32666620-32666986	chr20:32666620-32666986	1	367	CustomRegion	100	1	0
chr20:32667617-32668177	chr20:32667617-32668177	1	561	CustomRegion	100	1	0
chr20:32669780-32669950	chr20:32669780-32669950	1	171	CustomRegion	100	1	0
chr20:32670602-32671428	chr20:32670602-32671428	1	827	CustomRegion	100	1	0
chr20:32676005-32677811	chr20:32676005-32677811	1	1807	CustomRegion	100	1	0
chr20:32678224-32678508	chr20:32678224-32678508	1	285	CustomRegion	100	1	0
chr20:32681382-32681637	chr20:32681382-32681637	1	256	CustomRegion	100	1	0
chr20:32684364-32684711	chr20:32684364-32684711	1	348	CustomRegion	100	1	0
chr20:32685123-32685422	chr20:32685123-32685422	1	300	CustomRegion	100	1	0
chr20:32686205-32686539	chr20:32686205-32686539	1	335	CustomRegion	100	1	0
chr20:32688171-32689021	chr20:32688171-32689021	1	851	CustomRegion	100	1	0
chr20:32691169-32691471	chr20:32691169-32691471	1	303	CustomRegion	100	1	0
chr20:32693075-32693451	chr20:32693075-32693451	1	377	CustomRegion	100	1	0
chr20:32695871-32696214	chr20:32695871-32696214	1	344	CustomRegion	100	1	0
chr20:32698905-32699148	chr20:32698905-32699148	1	244	CustomRegion	100	1	0
chr20:32699492-32705138	chr20:32699492-32705138	1	5647	CustomRegion	70.1612	0	1
chr20:32717453-32717830	chr20:32717453-32717830	1	378	CustomRegion	100	1	0
chr20:32730653-32730830	chr20:32730653-32730830	1	178	CustomRegion	100	1	0
chr20:32731841-32732010	chr20:32731841-32732010	1	170	CustomRegion	100	1	0
chr20:32752996-32753495	chr20:32752996-32753495	1	500	CustomRegion	100	1	0
chr20:32763810-32764096	chr20:32763810-32764096	1	287	CustomRegion	100	1	0
chr20:32768907-32768991	chr20:32768907-32768991	1	85	CustomRegion	100	1	0
chr20:32774141-32774310	chr20:32774141-32774310	1	170	CustomRegion	100	1	0
chr20:32777376-32782666	chr20:32777376-32782666	1	5291	CustomRegion	86.9023	0	1
chr20:32789421-32789570	chr20:32789421-32789570	1	150	CustomRegion	100	1	0
chr20:32803729-32804323	chr20:32803729-32804323	1	595	CustomRegion	95.6303	1	0
chr20:32808389-32808771	chr20:32808389-32808771	1	383	CustomRegion	100	1	0
chr20:32810101-32810332	chr20:32810101-32810332	1	232	CustomRegion	100	1	0
chr20:32825821-32825970	chr20:32825821-32825970	1	150	CustomRegion	0	0	1
chr20:32835281-32835450	chr20:32835281-32835450	1	170	CustomRegion	0	0	1
chr20:32837090-32837440	chr20:32837090-32837440	1	351	CustomRegion	100	1	0
chr20:32843172-32848440	chr20:32843172-32848440	1	5269	CustomRegion	58.1894	0	1
chr20:32850421-32850799	chr20:32850421-32850799	1	379	CustomRegion	100	1	0
chr20:32856698-32857250	chr20:32856698-32857250	1	553	CustomRegion	100	1	0
chr20:32858062-32858488	chr20:32858062-32858488	1	427	CustomRegion	100	1	0
chr20:32858998-32859345	chr20:32858998-32859345	1	348	CustomRegion	100	1	0
chr20:32859691-32860170	chr20:32859691-32860170	1	480	CustomRegion	100	1	0
chr20:32888901-32889526	chr20:32888901-32889526	1	626	CustomRegion	100	1	0
chr20:32890139-32891503	chr20:32890139-32891503	1	1365	CustomRegion	100	1	0
chr20:32899034-32899236	chr20:32899034-32899236	1	203	CustomRegion	100	1	0
chr20:32900384-32900929	chr20:32900384-32900929	1	546	CustomRegion	92.8571	1	0
chr20:32902241-32902624	chr20:32902241-32902624	1	384	CustomRegion	100	1	0
chr20:32903041-32903190	chr20:32903041-32903190	1	150	CustomRegion	100	1	0
chr20:32903994-32904529	chr20:32903994-32904529	1	536	CustomRegion	100	1	0
chr20:32911055-32911091	chr20:32911055-32911091	1	37	CustomRegion	0	0	1
chr20:32918201-32918390	chr20:32918201-32918390	1	190	CustomRegion	100	1	0
chr20:32922430-32923141	chr20:32922430-32923141	1	712	CustomRegion	100	1	0
chr20:32923481-32923690	chr20:32923481-32923690	1	210	CustomRegion	100	1	0
chr20:32937421-32937590	chr20:32937421-32937590	1	170	CustomRegion	100	1	0
chr20:32943301-32943450	chr20:32943301-32943450	1	150	CustomRegion	100	1	0
chr20:32950761-32951474	chr20:32950761-32951474	1	714	CustomRegion	100	1	0
chr20:32951881-32952030	chr20:32951881-32952030	1	150	CustomRegion	100	1	0
chr20:33217177-33217449	chr20:33217177-33217449	1	273	CustomRegion	98.9011	1	0
chr20:33225120-33225930	chr20:33225120-33225930	1	811	CustomRegion	100	1	0
chr20:33231782-33232065	chr20:33231782-33232065	1	284	CustomRegion	100	1	0
chr20:33249721-33249870	chr20:33249721-33249870	1	150	CustomRegion	0	0	1
chr20:33264072-33265279	chr20:33264072-33265279	1	1208	CustomRegion	100	1	0
chr20:33277381-33277550	chr20:33277381-33277550	1	170	CustomRegion	100	1	0
chr20:33291301-33291450	chr20:33291301-33291450	1	150	CustomRegion	100	1	0
chr20:33291817-33292692	chr20:33291817-33292692	1	876	CustomRegion	100	1	0
chr20:33293201-33293370	chr20:33293201-33293370	1	170	CustomRegion	100	1	0
chr20:33296429-33296571	chr20:33296429-33296571	1	143	CustomRegion	100	1	0
chr20:33296816-33297965	chr20:33296816-33297965	1	1150	CustomRegion	100	1	0
chr20:33300944-33301682	chr20:33300944-33301682	1	739	CustomRegion	100	1	0
chr20:33302479-33303410	chr20:33302479-33303410	1	932	CustomRegion	100	1	0
chr20:33305302-33305384	chr20:33305302-33305384	1	83	CustomRegion	100	1	0
chr20:33314964-33315311	chr20:33314964-33315311	1	348	CustomRegion	100	1	0
chr20:33320264-33320872	chr20:33320264-33320872	1	609	CustomRegion	100	1	0
chr20:33324395-33324662	chr20:33324395-33324662	1	268	CustomRegion	100	1	0
chr20:33328068-33331245	chr20:33328068-33331245	1	3178	CustomRegion	100	1	0
chr20:33334512-33334832	chr20:33334512-33334832	1	321	CustomRegion	100	1	0
chr20:33337107-33338422	chr20:33337107-33338422	1	1316	CustomRegion	100	1	0
chr20:33342426-33342771	chr20:33342426-33342771	1	346	CustomRegion	100	1	0
chr20:33344924-33346007	chr20:33344924-33346007	1	1084	CustomRegion	100	1	0
chr20:33346509-33346836	chr20:33346509-33346836	1	328	CustomRegion	100	1	0
chr20:33356168-33356489	chr20:33356168-33356489	1	322	CustomRegion	100	1	0
chr20:33357514-33357848	chr20:33357514-33357848	1	335	CustomRegion	100	1	0
chr20:33359412-33359616	chr20:33359412-33359616	1	205	CustomRegion	79.0244	0	1
chr20:33359721-33359870	chr20:33359721-33359870	1	150	CustomRegion	100	1	0
chr20:33363997-33364351	chr20:33363997-33364351	1	355	CustomRegion	100	1	0
chr20:33369825-33370307	chr20:33369825-33370307	1	483	CustomRegion	100	1	0
chr20:33380154-33380466	chr20:33380154-33380466	1	313	CustomRegion	100	1	0
chr20:33397157-33397425	chr20:33397157-33397425	1	269	CustomRegion	100	1	0
chr20:33403390-33403735	chr20:33403390-33403735	1	346	CustomRegion	100	1	0
chr20:33407006-33418452	chr20:33407006-33418452	1	11447	CustomRegion	66.5327	0	1
chr20:33422171-33422574	chr20:33422171-33422574	1	404	CustomRegion	91.0891	1	0
chr20:33431149-33431690	chr20:33431149-33431690	1	542	CustomRegion	86.3469	0	1
chr20:33438698-33439147	chr20:33438698-33439147	1	450	CustomRegion	100	1	0
chr20:33450854-33450927	chr20:33450854-33450927	1	74	CustomRegion	100	1	0
chr20:33460500-33460917	chr20:33460500-33460917	1	418	CustomRegion	100	1	0
chr20:33461827-33462258	chr20:33461827-33462258	1	432	CustomRegion	100	1	0
chr20:33463767-33464667	chr20:33463767-33464667	1	901	CustomRegion	100	1	0
chr20:33479121-33479270	chr20:33479121-33479270	1	150	CustomRegion	100	1	0
chr20:33487641-33487810	chr20:33487641-33487810	1	170	CustomRegion	0	0	1
chr20:33492161-33492310	chr20:33492161-33492310	1	150	CustomRegion	100	1	0
chr20:33495281-33496004	chr20:33495281-33496004	1	724	CustomRegion	100	1	0
chr20:33505901-33506070	chr20:33505901-33506070	1	170	CustomRegion	0	0	1
chr20:33507823-33508243	chr20:33507823-33508243	1	421	CustomRegion	100	1	0
chr20:33510469-33510790	chr20:33510469-33510790	1	322	CustomRegion	100	1	0
chr21:42576490-42577111	chr21:42576490-42577111	1	622	CustomRegion	100	1	0
chr21:42579158-42580127	chr21:42579158-42580127	1	970	CustomRegion	100	1	0
chr21:42585079-42585184	chr21:42585079-42585184	1	106	CustomRegion	100	1	0
chr21:42588343-42588756	chr21:42588343-42588756	1	414	CustomRegion	100	1	0
chr21:42589314-42590598	chr21:42589314-42590598	1	1285	CustomRegion	100	1	0
chr21:42594310-42594737	chr21:42594310-42594737	1	428	CustomRegion	100	1	0
chr21:42594814-42594934	chr21:42594814-42594934	1	121	CustomRegion	100	1	0
chr21:42599887-42600295	chr21:42599887-42600295	1	409	CustomRegion	100	1	0
chr21:42600768-42601115	chr21:42600768-42601115	1	348	CustomRegion	94.8276	1	0
chr21:42603829-42604448	chr21:42603829-42604448	1	620	CustomRegion	100	1	0
chr21:42607184-42607369	chr21:42607184-42607369	1	186	CustomRegion	100	1	0
chr21:42608095-42608722	chr21:42608095-42608722	1	628	CustomRegion	100	1	0
chr21:42612982-42613307	chr21:42612982-42613307	1	326	CustomRegion	100	1	0
chr21:42613436-42613522	chr21:42613436-42613522	1	87	CustomRegion	100	1	0
chr21:42614288-42614748	chr21:42614288-42614748	1	461	CustomRegion	100	1	0
chr21:42619552-42620025	chr21:42619552-42620025	1	474	CustomRegion	100	1	0
chr21:42622450-42622751	chr21:42622450-42622751	1	302	CustomRegion	100	1	0
chr21:42622969-42623303	chr21:42622969-42623303	1	335	CustomRegion	100	1	0
chr21:42623827-42624843	chr21:42623827-42624843	1	1017	CustomRegion	100	1	0
chr21:42635354-42635449	chr21:42635354-42635449	1	96	CustomRegion	100	1	0
chr21:42652607-42652708	chr21:42652607-42652708	1	102	CustomRegion	100	1	0
chr21:42654532-42655632	chr21:42654532-42655632	1	1101	CustomRegion	100	1	0
chr21:42655834-42656634	chr21:42655834-42656634	1	801	CustomRegion	100	1	0
chr21:42671140-42676337	chr21:42671140-42676337	1	5198	CustomRegion	46.5756	0	1
chr21:42680054-42680337	chr21:42680054-42680337	1	284	CustomRegion	100	1	0
chr21:42682085-42682259	chr21:42682085-42682259	1	175	CustomRegion	100	1	0
chr21:42683662-42688925	chr21:42683662-42688925	1	5264	CustomRegion	79.3883	0	1
chr21:42689748-42695093	chr21:42689748-42695093	1	5346	CustomRegion	90.1047	1	0
chr21:42696125-42696436	chr21:42696125-42696436	1	312	CustomRegion	100	1	0
chr21:42697033-42697595	chr21:42697033-42697595	1	563	CustomRegion	100	1	0
chr21:42698274-42698416	chr21:42698274-42698416	1	143	CustomRegion	100	1	0
chr21:42710206-42710528	chr21:42710206-42710528	1	323	CustomRegion	100	1	0
chr21:42716304-42716561	chr21:42716304-42716561	1	258	CustomRegion	100	1	0
chr21:42717514-42718434	chr21:42717514-42718434	1	921	CustomRegion	100	1	0
chr21:42718841-42719127	chr21:42718841-42719127	1	287	CustomRegion	100	1	0
chr21:42720420-42720751	chr21:42720420-42720751	1	332	CustomRegion	100	1	0
chr21:42728871-42734192	chr21:42728871-42734192	1	5322	CustomRegion	98.2525	1	0
chr21:42734341-42734510	chr21:42734341-42734510	1	170	CustomRegion	100	1	0
chr21:42735097-42742672	chr21:42735097-42742672	1	7576	CustomRegion	84.1737	0	1
chr21:42742676-42743815	chr21:42742676-42743815	1	1140	CustomRegion	100	1	0
chr21:42744762-42745026	chr21:42744762-42745026	1	265	CustomRegion	100	1	0
chr21:42745726-42746154	chr21:42745726-42746154	1	429	CustomRegion	100	1	0
chr21:42747221-42747370	chr21:42747221-42747370	1	150	CustomRegion	77.3333	0	1
chr21:42748664-42749182	chr21:42748664-42749182	1	519	CustomRegion	100	1	0
chr21:42749617-42750008	chr21:42749617-42750008	1	392	CustomRegion	100	1	0
chr21:42751845-42752178	chr21:42751845-42752178	1	334	CustomRegion	100	1	0
chr21:42754238-42754591	chr21:42754238-42754591	1	354	CustomRegion	100	1	0
chr21:42756471-42762730	chr21:42756471-42762730	1	6260	CustomRegion	81.278	0	1
chr21:42764559-42776900	chr21:42764559-42776900	1	12342	CustomRegion	87.1253	0	1
chr21:42778572-42779025	chr21:42778572-42779025	1	454	CustomRegion	100	1	0
chr21:42779819-42781417	chr21:42779819-42781417	1	1599	CustomRegion	93.3709	1	0
chr21:42783421-42783610	chr21:42783421-42783610	1	190	CustomRegion	0	0	1
chr21:42783818-42783912	chr21:42783818-42783912	1	95	CustomRegion	100	1	0
chr21:42792066-42792758	chr21:42792066-42792758	1	693	CustomRegion	100	1	0
chr21:42798021-42798290	chr21:42798021-42798290	1	270	CustomRegion	100	1	0
chr21:42818645-42818864	chr21:42818645-42818864	1	220	CustomRegion	100	1	0
chr21:42830189-42830360	chr21:42830189-42830360	1	172	CustomRegion	100	1	0
chr21:42832495-42832925	chr21:42832495-42832925	1	431	CustomRegion	100	1	0
chr21:42837302-42838881	chr21:42837302-42838881	1	1580	CustomRegion	100	1	0
chr21:42839240-42839740	chr21:42839240-42839740	1	501	CustomRegion	100	1	0
chr21:42842046-42842195	chr21:42842046-42842195	1	150	CustomRegion	100	1	0
chr21:42848183-42848659	chr21:42848183-42848659	1	477	CustomRegion	100	1	0
chr21:42849397-42851077	chr21:42849397-42851077	1	1681	CustomRegion	100	1	0
chr21:42854481-42854630	chr21:42854481-42854630	1	150	CustomRegion	100	1	0
chr21:42855525-42855624	chr21:42855525-42855624	1	100	CustomRegion	100	1	0
chr21:42857861-42858030	chr21:42857861-42858030	1	170	CustomRegion	100	1	0
chr21:42858441-42858683	chr21:42858441-42858683	1	243	CustomRegion	100	1	0
chr21:42873884-42874174	chr21:42873884-42874174	1	291	CustomRegion	100	1	0
chr22:38276770-38277401	chr22:38276770-38277401	1	632	CustomRegion	88.6076	0	1
chr22:38279066-38279279	chr22:38279066-38279279	1	214	CustomRegion	0	0	1
chr22:38283597-38284197	chr22:38283597-38284197	1	601	CustomRegion	100	1	0
chr22:38294692-38295323	chr22:38294692-38295323	1	632	CustomRegion	100	1	0
chr22:38301076-38302946	chr22:38301076-38302946	1	1871	CustomRegion	100	1	0
chr22:38303240-38303671	chr22:38303240-38303671	1	432	CustomRegion	100	1	0
chr22:38304146-38304212	chr22:38304146-38304212	1	67	CustomRegion	100	1	0
chr22:38305819-38306085	chr22:38305819-38306085	1	267	CustomRegion	100	1	0
chr22:38306923-38307250	chr22:38306923-38307250	1	328	CustomRegion	100	1	0
chr22:38307412-38308084	chr22:38307412-38308084	1	673	CustomRegion	100	1	0
chr22:38313903-38314266	chr22:38313903-38314266	1	364	CustomRegion	100	1	0
chr22:38314414-38314461	chr22:38314414-38314461	1	48	CustomRegion	100	1	0
chr22:38318387-38318522	chr22:38318387-38318522	1	136	CustomRegion	100	1	0
chr22:38326631-38327010	chr22:38326631-38327010	1	380	CustomRegion	100	1	0
chr22:38329609-38330474	chr22:38329609-38330474	1	866	CustomRegion	100	1	0
chr22:38336784-38337274	chr22:38336784-38337274	1	491	CustomRegion	100	1	0
chr22:38347303-38347672	chr22:38347303-38347672	1	370	CustomRegion	100	1	0
chr22:38349139-38350158	chr22:38349139-38350158	1	1020	CustomRegion	100	1	0
chr22:38361188-38361620	chr22:38361188-38361620	1	433	CustomRegion	98.3834	1	0
chr22:38361806-38362460	chr22:38361806-38362460	1	655	CustomRegion	100	1	0
chr22:38363062-38366023	chr22:38363062-38366023	1	2962	CustomRegion	100	1	0
chr22:38366594-38370305	chr22:38366594-38370305	1	3712	CustomRegion	100	1	0
chr22:38371055-38371144	chr22:38371055-38371144	1	90	CustomRegion	100	1	0
chr22:38372411-38372522	chr22:38372411-38372522	1	112	CustomRegion	100	1	0
chr22:38372638-38372801	chr22:38372638-38372801	1	164	CustomRegion	100	1	0
chr22:38373690-38374242	chr22:38373690-38374242	1	553	CustomRegion	100	1	0
chr22:38374298-38374756	chr22:38374298-38374756	1	459	CustomRegion	87.146	0	1
chr22:38375503-38376581	chr22:38375503-38376581	1	1079	CustomRegion	100	1	0
chr22:38376858-38377286	chr22:38376858-38377286	1	429	CustomRegion	100	1	0
chr22:38377361-38377718	chr22:38377361-38377718	1	358	CustomRegion	100	1	0
chr22:38377923-38388451	chr22:38377923-38388451	1	10529	CustomRegion	89.5717	0	1
chr22:38388773-38388949	chr22:38388773-38388949	1	177	CustomRegion	100	1	0
chr22:38392047-38392547	chr22:38392047-38392547	1	501	CustomRegion	100	1	0
chr22:38392895-38393156	chr22:38392895-38393156	1	262	CustomRegion	100	1	0
chr22:38393962-38395192	chr22:38393962-38395192	1	1231	CustomRegion	100	1	0
chr22:38395384-38395530	chr22:38395384-38395530	1	147	CustomRegion	100	1	0
chr22:38395765-38396382	chr22:38395765-38396382	1	618	CustomRegion	100	1	0
chr22:38403640-38403734	chr22:38403640-38403734	1	95	CustomRegion	100	1	0
chr22:38411898-38415866	chr22:38411898-38415866	1	3969	CustomRegion	99.5213	1	0
chr22:38421337-38421457	chr22:38421337-38421457	1	121	CustomRegion	0	0	1
chr22:38422150-38422398	chr22:38422150-38422398	1	249	CustomRegion	100	1	0
chr22:38422495-38423238	chr22:38422495-38423238	1	744	CustomRegion	100	1	0
chr22:38427515-38427969	chr22:38427515-38427969	1	455	CustomRegion	100	1	0
chr22:38428854-38429155	chr22:38428854-38429155	1	302	CustomRegion	100	1	0
chr22:38429219-38431290	chr22:38429219-38431290	1	2072	CustomRegion	100	1	0
chr22:38433470-38435096	chr22:38433470-38435096	1	1627	CustomRegion	82.9748	0	1
chr22:38435172-38435763	chr22:38435172-38435763	1	592	CustomRegion	100	1	0
chr22:38436880-38438673	chr22:38436880-38438673	1	1794	CustomRegion	93.3668	1	0
chr22:38446199-38446780	chr22:38446199-38446780	1	582	CustomRegion	96.0481	1	0
chr22:38447138-38454265	chr22:38447138-38454265	1	7128	CustomRegion	90.9091	1	0
chr22:38455142-38455452	chr22:38455142-38455452	1	311	CustomRegion	100	1	0
chr22:38456121-38464221	chr22:38456121-38464221	1	8101	CustomRegion	69.8432	0	1
chr22:38464941-38465229	chr22:38464941-38465229	1	289	CustomRegion	100	1	0
chr22:38465257-38465978	chr22:38465257-38465978	1	722	CustomRegion	100	1	0
chr22:38466746-38466998	chr22:38466746-38466998	1	253	CustomRegion	100	1	0
chr22:38467590-38468114	chr22:38467590-38468114	1	525	CustomRegion	100	1	0
chr22:38468385-38468717	chr22:38468385-38468717	1	333	CustomRegion	100	1	0
chr22:38468761-38469199	chr22:38468761-38469199	1	439	CustomRegion	100	1	0
chr22:38469681-38470558	chr22:38469681-38470558	1	878	CustomRegion	100	1	0
chr22:38470772-38471808	chr22:38470772-38471808	1	1037	CustomRegion	100	1	0
chr22:38473395-38473532	chr22:38473395-38473532	1	138	CustomRegion	100	1	0
chr22:38474042-38474811	chr22:38474042-38474811	1	770	CustomRegion	100	1	0
chr22:38475805-38475914	chr22:38475805-38475914	1	110	CustomRegion	100	1	0
chr22:38476748-38477786	chr22:38476748-38477786	1	1039	CustomRegion	100	1	0
chr22:38477797-38478139	chr22:38477797-38478139	1	343	CustomRegion	100	1	0
chr22:38478568-38490068	chr22:38478568-38490068	1	11501	CustomRegion	89.4531	0	1
chr22:38492940-38493285	chr22:38492940-38493285	1	346	CustomRegion	100	1	0
chr22:38493738-38493871	chr22:38493738-38493871	1	134	CustomRegion	100	1	0
chr22:38493971-38494286	chr22:38493971-38494286	1	316	CustomRegion	100	1	0
chr22:38494319-38494589	chr22:38494319-38494589	1	271	CustomRegion	100	1	0
chr22:38494605-38494955	chr22:38494605-38494955	1	351	CustomRegion	100	1	0
chr22:38496745-38497192	chr22:38496745-38497192	1	448	CustomRegion	95.7589	1	0
chr22:38500048-38500505	chr22:38500048-38500505	1	458	CustomRegion	100	1	0
chr22:38503554-38504448	chr22:38503554-38504448	1	895	CustomRegion	100	1	0
chr22:38505041-38505315	chr22:38505041-38505315	1	275	CustomRegion	100	1	0
chr22:38505632-38505964	chr22:38505632-38505964	1	333	CustomRegion	89.7898	0	1
chr22:38506383-38513862	chr22:38506383-38513862	1	7480	CustomRegion	88.1551	0	1
chr22:38516667-38522047	chr22:38516667-38522047	1	5381	CustomRegion	91.4142	1	0
chr22:38522279-38530513	chr22:38522279-38530513	1	8235	CustomRegion	82.6594	0	1
chr22:38530896-38536276	chr22:38530896-38536276	1	5381	CustomRegion	72.2728	0	1
chr22:38539013-38544730	chr22:38539013-38544730	1	5718	CustomRegion	71.3361	0	1
chr22:38549981-38550130	chr22:38549981-38550130	1	150	CustomRegion	0	0	1
chr22:38551979-38552302	chr22:38551979-38552302	1	324	CustomRegion	0	0	1
chr22:38559323-38569319	chr22:38559323-38569319	1	9997	CustomRegion	83.6251	0	1
chr22:38572042-38572727	chr22:38572042-38572727	1	686	CustomRegion	100	1	0
chr22:38573800-38574429	chr22:38573800-38574429	1	630	CustomRegion	82.0635	0	1
chr22:38575334-38575417	chr22:38575334-38575417	1	84	CustomRegion	100	1	0
chr22:38575881-38576030	chr22:38575881-38576030	1	150	CustomRegion	100	1	0
chr22:38576181-38582837	chr22:38576181-38582837	1	6657	CustomRegion	80.2013	0	1
chr22:38587941-38601026	chr22:38587941-38601026	1	13086	CustomRegion	76.6239	0	1
chr22:38601278-38601555	chr22:38601278-38601555	1	278	CustomRegion	100	1	0
chr22:38601834-38602222	chr22:38601834-38602222	1	389	CustomRegion	100	1	0
chr22:38604543-38609996	chr22:38604543-38609996	1	5454	CustomRegion	75.5959	0	1
chr22:38610328-38612618	chr22:38610328-38612618	1	2291	CustomRegion	94.8494	1	0
chr22:38613759-38615909	chr22:38613759-38615909	1	2151	CustomRegion	94.4212	1	0
chr22:38615948-38616110	chr22:38615948-38616110	1	163	CustomRegion	100	1	0
chr22:38624617-38625106	chr22:38624617-38625106	1	490	CustomRegion	100	1	0
chr22:38625521-38625690	chr22:38625521-38625690	1	170	CustomRegion	100	1	0
chr22:38626121-38626270	chr22:38626121-38626270	1	150	CustomRegion	100	1	0
chr22:38626275-38626395	chr22:38626275-38626395	1	121	CustomRegion	100	1	0
chr22:38634626-38635889	chr22:38634626-38635889	1	1264	CustomRegion	100	1	0
chr22:38636981-38637291	chr22:38636981-38637291	1	311	CustomRegion	100	1	0
chr22:38639045-38639304	chr22:38639045-38639304	1	260	CustomRegion	100	1	0
chr22:38639546-38639739	chr22:38639546-38639739	1	194	CustomRegion	100	1	0
chr22:38653298-38653567	chr22:38653298-38653567	1	270	CustomRegion	97.4074	1	0
chr22:38656317-38657158	chr22:38656317-38657158	1	842	CustomRegion	96.0808	1	0
chr22:38657368-38657647	chr22:38657368-38657647	1	280	CustomRegion	100	1	0
chr22:38658037-38658517	chr22:38658037-38658517	1	481	CustomRegion	100	1	0
chr22:38663146-38663392	chr22:38663146-38663392	1	247	CustomRegion	100	1	0
chr22:38666224-38667017	chr22:38666224-38667017	1	794	CustomRegion	100	1	0
chr22:38668114-38668352	chr22:38668114-38668352	1	239	CustomRegion	100	1	0
chr22:38668471-38669768	chr22:38668471-38669768	1	1298	CustomRegion	100	1	0
chr22:38674767-38675126	chr22:38674767-38675126	1	360	CustomRegion	100	1	0
chr22:38679179-38679479	chr22:38679179-38679479	1	301	CustomRegion	100	1	0
chr22:38680034-38680433	chr22:38680034-38680433	1	400	CustomRegion	100	1	0
chr22:38682941-38683319	chr22:38682941-38683319	1	379	CustomRegion	100	1	0
chr22:38687676-38687767	chr22:38687676-38687767	1	92	CustomRegion	100	1	0
chr22:38694296-38694616	chr22:38694296-38694616	1	321	CustomRegion	100	1	0
chr22:38694721-38694943	chr22:38694721-38694943	1	223	CustomRegion	100	1	0
chr22:38701475-38701800	chr22:38701475-38701800	1	326	CustomRegion	100	1	0
chr22:38702049-38702139	chr22:38702049-38702139	1	91	CustomRegion	100	1	0
chr22:38706781-38706990	chr22:38706781-38706990	1	210	CustomRegion	100	1	0
chr22:38708537-38708734	chr22:38708537-38708734	1	198	CustomRegion	100	1	0
chr22:38709081-38710176	chr22:38709081-38710176	1	1096	CustomRegion	100	1	0
chr22:38710456-38711178	chr22:38710456-38711178	1	723	CustomRegion	100	1	0
chr22:38711831-38714808	chr22:38711831-38714808	1	2978	CustomRegion	95.4668	1	0
chr2:201921777-201922223	chr2:201921777-201922223	1	447	CustomRegion	100	1	0
chr2:201933957-201934452	chr2:201933957-201934452	1	496	CustomRegion	100	1	0
chr2:201935781-201937032	chr2:201935781-201937032	1	1252	CustomRegion	100	1	0
chr2:201954588-201954771	chr2:201954588-201954771	1	184	CustomRegion	100	1	0
chr2:201975828-201987570	chr2:201975828-201987570	1	11743	CustomRegion	77.1098	0	1
chr2:201988613-201997957	chr2:201988613-201997957	1	9345	CustomRegion	91.2788	1	0
chr2:201999910-202005558	chr2:201999910-202005558	1	5649	CustomRegion	85.5019	0	1
chr2:202005998-202006425	chr2:202005998-202006425	1	428	CustomRegion	100	1	0
chr2:202007269-202007585	chr2:202007269-202007585	1	317	CustomRegion	55.836	0	1
chr2:202008675-202014114	chr2:202008675-202014114	1	5440	CustomRegion	81.8382	0	1
chr2:202014378-202015178	chr2:202014378-202015178	1	801	CustomRegion	53.1835	0	1
chr2:202015899-202016609	chr2:202015899-202016609	1	711	CustomRegion	100	1	0
chr2:202018761-202019399	chr2:202018761-202019399	1	639	CustomRegion	51.6432	0	1
chr2:202022488-202023473	chr2:202022488-202023473	1	986	CustomRegion	100	1	0
chr2:202024573-202024741	chr2:202024573-202024741	1	169	CustomRegion	100	1	0
chr2:202025056-202025860	chr2:202025056-202025860	1	805	CustomRegion	100	1	0
chr2:202027620-202028382	chr2:202027620-202028382	1	763	CustomRegion	100	1	0
chr2:202028459-202029133	chr2:202028459-202029133	1	675	CustomRegion	54.3704	0	1
chr2:202040971-202041372	chr2:202040971-202041372	1	402	CustomRegion	82.3383	0	1
chr2:202042064-202042473	chr2:202042064-202042473	1	410	CustomRegion	87.0732	0	1
chr2:202042605-202052622	chr2:202042605-202052622	1	10018	CustomRegion	75.9433	0	1
chr2:202057608-202058226	chr2:202057608-202058226	1	619	CustomRegion	69.9515	0	1
chr2:202060466-202060838	chr2:202060466-202060838	1	373	CustomRegion	100	1	0
chr2:202065067-202065551	chr2:202065067-202065551	1	485	CustomRegion	100	1	0
chr2:202067781-202068010	chr2:202067781-202068010	1	230	CustomRegion	0	0	1
chr2:202068354-202068589	chr2:202068354-202068589	1	236	CustomRegion	100	1	0
chr2:202068629-202069054	chr2:202068629-202069054	1	426	CustomRegion	100	1	0
chr2:202070506-202071073	chr2:202070506-202071073	1	568	CustomRegion	100	1	0
chr2:202072699-202073006	chr2:202072699-202073006	1	308	CustomRegion	100	1	0
chr2:202073694-202074385	chr2:202073694-202074385	1	692	CustomRegion	100	1	0
chr2:202082212-202086488	chr2:202082212-202086488	1	4277	CustomRegion	76.245	0	1
chr2:202092101-202092250	chr2:202092101-202092250	1	150	CustomRegion	100	1	0
chr2:202093167-202098449	chr2:202093167-202098449	1	5283	CustomRegion	88.5671	0	1
chr2:202098640-202098935	chr2:202098640-202098935	1	296	CustomRegion	100	1	0
chr2:202101050-202101419	chr2:202101050-202101419	1	370	CustomRegion	100	1	0
chr2:202104894-202107748	chr2:202104894-202107748	1	2855	CustomRegion	33.7653	0	1
chr2:202117704-202131614	chr2:202117704-202131614	1	13911	CustomRegion	89.0806	0	1
chr2:202134134-202134428	chr2:202134134-202134428	1	295	CustomRegion	100	1	0
chr2:202136140-202136444	chr2:202136140-202136444	1	305	CustomRegion	100	1	0
chr2:202137262-202137765	chr2:202137262-202137765	1	504	CustomRegion	100	1	0
chr2:202139513-202139776	chr2:202139513-202139776	1	264	CustomRegion	100	1	0
chr2:202140147-202140393	chr2:202140147-202140393	1	247	CustomRegion	100	1	0
chr2:202141451-202141927	chr2:202141451-202141927	1	477	CustomRegion	78.826	0	1
chr2:202145401-202145564	chr2:202145401-202145564	1	164	CustomRegion	82.9268	0	1
chr2:202146457-202146738	chr2:202146457-202146738	1	282	CustomRegion	100	1	0
chr2:202149440-202150140	chr2:202149440-202150140	1	701	CustomRegion	100	1	0
chr2:202151083-202152534	chr2:202151083-202152534	1	1452	CustomRegion	85.5372	0	1
chr2:202152895-202153604	chr2:202152895-202153604	1	710	CustomRegion	100	1	0
chr2:202154055-202159445	chr2:202154055-202159445	1	5391	CustomRegion	15.192	0	1
chr2:202163862-202164123	chr2:202163862-202164123	1	262	CustomRegion	100	1	0
chr2:202172143-202172445	chr2:202172143-202172445	1	303	CustomRegion	100	1	0
chr2:202173775-202174073	chr2:202173775-202174073	1	299	CustomRegion	100	1	0
chr2:202195094-202195345	chr2:202195094-202195345	1	252	CustomRegion	100	1	0
chr2:202195360-202195656	chr2:202195360-202195656	1	297	CustomRegion	100	1	0
chr2:202206994-202207254	chr2:202206994-202207254	1	261	CustomRegion	100	1	0
chr2:202208794-202209086	chr2:202208794-202209086	1	293	CustomRegion	100	1	0
chr2:202211166-202211498	chr2:202211166-202211498	1	333	CustomRegion	100	1	0
chr2:202212724-202227121	chr2:202212724-202227121	1	14398	CustomRegion	84.859	0	1
chr2:202227241-202227390	chr2:202227241-202227390	1	150	CustomRegion	100	1	0
chr2:202228604-202229040	chr2:202228604-202229040	1	437	CustomRegion	99.3135	1	0
chr2:202241831-202246041	chr2:202241831-202246041	1	4211	CustomRegion	100	1	0
chr2:202247582-202252898	chr2:202247582-202252898	1	5317	CustomRegion	97.2165	1	0
chr2:202253924-202254326	chr2:202253924-202254326	1	403	CustomRegion	100	1	0
chr2:202254425-202254703	chr2:202254425-202254703	1	279	CustomRegion	100	1	0
chr2:202257533-202257869	chr2:202257533-202257869	1	337	CustomRegion	100	1	0
chr2:202259422-202259695	chr2:202259422-202259695	1	274	CustomRegion	100	1	0
chr2:202259752-202260267	chr2:202259752-202260267	1	516	CustomRegion	100	1	0
chr2:202262126-202263177	chr2:202262126-202263177	1	1052	CustomRegion	100	1	0
chr2:202264001-202269233	chr2:202264001-202269233	1	5233	CustomRegion	100	1	0
chr2:202271113-202271463	chr2:202271113-202271463	1	351	CustomRegion	100	1	0
chr2:202272027-202272420	chr2:202272027-202272420	1	394	CustomRegion	100	1	0
chr2:202279021-202279170	chr2:202279021-202279170	1	150	CustomRegion	100	1	0
chr2:202279483-202279653	chr2:202279483-202279653	1	171	CustomRegion	100	1	0
chr2:202283820-202284271	chr2:202283820-202284271	1	452	CustomRegion	0	0	1
chr2:202285041-202285757	chr2:202285041-202285757	1	717	CustomRegion	83.682	0	1
chr2:202296760-202297153	chr2:202296760-202297153	1	394	CustomRegion	100	1	0
chr2:202297251-202297586	chr2:202297251-202297586	1	336	CustomRegion	100	1	0
chr2:202297841-202298030	chr2:202297841-202298030	1	190	CustomRegion	100	1	0
chr2:202298088-202303277	chr2:202298088-202303277	1	5190	CustomRegion	94.9518	1	0
chr2:202306082-202306482	chr2:202306082-202306482	1	401	CustomRegion	100	1	0
chr2:202311393-202321302	chr2:202311393-202321302	1	9910	CustomRegion	92.5126	1	0
chr2:202322003-202322273	chr2:202322003-202322273	1	271	CustomRegion	100	1	0
chr2:202323408-202323687	chr2:202323408-202323687	1	280	CustomRegion	100	1	0
chr2:202330401-202330651	chr2:202330401-202330651	1	251	CustomRegion	0	0	1
chr2:202330932-202331618	chr2:202330932-202331618	1	687	CustomRegion	100	1	0
chr2:202332303-202344354	chr2:202332303-202344354	1	12052	CustomRegion	89.3711	0	1
chr2:202344632-202345669	chr2:202344632-202345669	1	1038	CustomRegion	100	1	0
chr2:202348181-202348350	chr2:202348181-202348350	1	170	CustomRegion	0	0	1
chr2:202349581-202349750	chr2:202349581-202349750	1	170	CustomRegion	0	0	1
chr2:202352049-202352725	chr2:202352049-202352725	1	677	CustomRegion	100	1	0
chr2:202355793-202359582	chr2:202355793-202359582	1	3790	CustomRegion	100	1	0
chr2:202360519-202360792	chr2:202360519-202360792	1	274	CustomRegion	100	1	0
chr2:202365361-202365510	chr2:202365361-202365510	1	150	CustomRegion	100	1	0
chr2:202376352-202381550	chr2:202376352-202381550	1	5199	CustomRegion	58.7036	0	1
chr2:202397495-202397709	chr2:202397495-202397709	1	215	CustomRegion	100	1	0
chr2:202399628-202401143	chr2:202399628-202401143	1	1516	CustomRegion	94.4591	1	0
chr2:202402060-202402302	chr2:202402060-202402302	1	243	CustomRegion	100	1	0
chr2:202410167-202410444	chr2:202410167-202410444	1	278	CustomRegion	100	1	0
chr2:202412129-202412433	chr2:202412129-202412433	1	305	CustomRegion	100	1	0
chr2:202430353-202430695	chr2:202430353-202430695	1	343	CustomRegion	100	1	0
chr2:202436565-202436843	chr2:202436565-202436843	1	279	CustomRegion	100	1	0
chr2:202438833-202439100	chr2:202438833-202439100	1	268	CustomRegion	100	1	0
chr2:202439906-202440149	chr2:202439906-202440149	1	244	CustomRegion	100	1	0
chr2:202445334-202445570	chr2:202445334-202445570	1	237	CustomRegion	100	1	0
chr2:202446719-202447040	chr2:202446719-202447040	1	322	CustomRegion	100	1	0
chr2:202466363-202466707	chr2:202466363-202466707	1	345	CustomRegion	100	1	0
chr2:202467314-202467397	chr2:202467314-202467397	1	84	CustomRegion	100	1	0
chr2:202467848-202468098	chr2:202467848-202468098	1	251	CustomRegion	100	1	0
chr2:202469235-202469520	chr2:202469235-202469520	1	286	CustomRegion	100	1	0
chr2:202472881-202473030	chr2:202472881-202473030	1	150	CustomRegion	85.3333	0	1
chr2:202483524-202488901	chr2:202483524-202488901	1	5378	CustomRegion	91.9487	1	0
chr2:202493269-202493745	chr2:202493269-202493745	1	477	CustomRegion	77.5681	0	1
chr2:202498641-202498790	chr2:202498641-202498790	1	150	CustomRegion	100	1	0
chr2:202502643-202503377	chr2:202502643-202503377	1	735	CustomRegion	86.2585	0	1
chr2:202504041-202504190	chr2:202504041-202504190	1	150	CustomRegion	100	1	0
chr2:202507048-202508368	chr2:202507048-202508368	1	1321	CustomRegion	100	1	0
chr2:202508861-202509030	chr2:202508861-202509030	1	170	CustomRegion	100	1	0
chr2:202517183-202517624	chr2:202517183-202517624	1	442	CustomRegion	72.3982	0	1
chr2:202519761-202519970	chr2:202519761-202519970	1	210	CustomRegion	100	1	0
chr2:202530584-202530801	chr2:202530584-202530801	1	218	CustomRegion	97.7064	1	0
chr2:202533781-202534013	chr2:202533781-202534013	1	233	CustomRegion	100	1	0
chr2:202545558-202545739	chr2:202545558-202545739	1	182	CustomRegion	100	1	0
chr2:202560885-202561436	chr2:202560885-202561436	1	552	CustomRegion	100	1	0
chr2:202562661-202562869	chr2:202562661-202562869	1	209	CustomRegion	100	1	0
chr2:202563361-202563965	chr2:202563361-202563965	1	605	CustomRegion	100	1	0
chr2:202569401-202569550	chr2:202569401-202569550	1	150	CustomRegion	100	1	0
chr2:202571888-202572183	chr2:202571888-202572183	1	296	CustomRegion	100	1	0
chr2:202572491-202572832	chr2:202572491-202572832	1	342	CustomRegion	100	1	0
chr2:202573849-202574080	chr2:202573849-202574080	1	232	CustomRegion	100	1	0
chr2:202574400-202575033	chr2:202574400-202575033	1	634	CustomRegion	100	1	0
chr2:202579041-202579190	chr2:202579041-202579190	1	150	CustomRegion	100	1	0
chr2:222969861-222970010	chr2:222969861-222970010	1	150	CustomRegion	100	1	0
chr2:222974043-222974223	chr2:222974043-222974223	1	181	CustomRegion	100	1	0
chr2:222980081-222980310	chr2:222980081-222980310	1	230	CustomRegion	100	1	0
chr2:222982591-222982739	chr2:222982591-222982739	1	149	CustomRegion	100	1	0
chr2:222986868-222986984	chr2:222986868-222986984	1	117	CustomRegion	100	1	0
chr2:222992428-222992648	chr2:222992428-222992648	1	221	CustomRegion	100	1	0
chr2:223000722-223001494	chr2:223000722-223001494	1	773	CustomRegion	100	1	0
chr2:223005755-223005911	chr2:223005755-223005911	1	157	CustomRegion	100	1	0
chr2:223006813-223007127	chr2:223006813-223007127	1	315	CustomRegion	100	1	0
chr2:223024875-223025149	chr2:223024875-223025149	1	275	CustomRegion	100	1	0
chr2:223025682-223026051	chr2:223025682-223026051	1	370	CustomRegion	100	1	0
chr2:223027754-223028014	chr2:223027754-223028014	1	261	CustomRegion	100	1	0
chr2:223034181-223034330	chr2:223034181-223034330	1	150	CustomRegion	100	1	0
chr2:223034420-223034537	chr2:223034420-223034537	1	118	CustomRegion	33.0508	0	1
chr2:223045441-223045610	chr2:223045441-223045610	1	170	CustomRegion	100	1	0
chr2:223058141-223058367	chr2:223058141-223058367	1	227	CustomRegion	100	1	0
chr2:223060924-223061263	chr2:223060924-223061263	1	340	CustomRegion	100	1	0
chr2:223064508-223067009	chr2:223064508-223067009	1	2502	CustomRegion	100	1	0
chr2:223073141-223073290	chr2:223073141-223073290	1	150	CustomRegion	100	1	0
chr2:223073990-223074351	chr2:223073990-223074351	1	362	CustomRegion	100	1	0
chr2:223084639-223085173	chr2:223084639-223085173	1	535	CustomRegion	100	1	0
chr2:223085842-223091418	chr2:223085842-223091418	1	5577	CustomRegion	98.2966	1	0
chr2:223096698-223097102	chr2:223096698-223097102	1	405	CustomRegion	100	1	0
chr2:223097199-223097413	chr2:223097199-223097413	1	215	CustomRegion	100	1	0
chr2:223102689-223103377	chr2:223102689-223103377	1	689	CustomRegion	100	1	0
chr2:223113176-223113300	chr2:223113176-223113300	1	125	CustomRegion	100	1	0
chr2:223113521-223113911	chr2:223113521-223113911	1	391	CustomRegion	100	1	0
chr2:223114232-223114540	chr2:223114232-223114540	1	309	CustomRegion	100	1	0
chr2:223119845-223120056	chr2:223119845-223120056	1	212	CustomRegion	100	1	0
chr2:223122456-223122704	chr2:223122456-223122704	1	249	CustomRegion	100	1	0
chr2:223123981-223124031	chr2:223123981-223124031	1	51	CustomRegion	100	1	0
chr2:223126341-223126490	chr2:223126341-223126490	1	150	CustomRegion	100	1	0
chr2:223129439-223129986	chr2:223129439-223129986	1	548	CustomRegion	100	1	0
chr2:223133763-223134219	chr2:223133763-223134219	1	457	CustomRegion	100	1	0
chr2:223135261-223135514	chr2:223135261-223135514	1	254	CustomRegion	100	1	0
chr2:223136603-223136880	chr2:223136603-223136880	1	278	CustomRegion	100	1	0
chr2:223137430-223137671	chr2:223137430-223137671	1	242	CustomRegion	100	1	0
chr2:223141641-223141790	chr2:223141641-223141790	1	150	CustomRegion	100	1	0
chr2:223142868-223143203	chr2:223142868-223143203	1	336	CustomRegion	100	1	0
chr2:223145512-223145931	chr2:223145512-223145931	1	420	CustomRegion	100	1	0
chr2:223149401-223149473	chr2:223149401-223149473	1	73	CustomRegion	100	1	0
chr2:223154064-223154224	chr2:223154064-223154224	1	161	CustomRegion	100	1	0
chr2:223154566-223154905	chr2:223154566-223154905	1	340	CustomRegion	100	1	0
chr2:223155051-223156451	chr2:223155051-223156451	1	1401	CustomRegion	100	1	0
chr2:223158250-223159120	chr2:223158250-223159120	1	871	CustomRegion	100	1	0
chr2:223160148-223160476	chr2:223160148-223160476	1	329	CustomRegion	100	1	0
chr2:223160581-223160750	chr2:223160581-223160750	1	170	CustomRegion	100	1	0
chr2:223161598-223162101	chr2:223161598-223162101	1	504	CustomRegion	100	1	0
chr2:223163151-223168715	chr2:223163151-223168715	1	5565	CustomRegion	99.7125	1	0
chr2:223169699-223169816	chr2:223169699-223169816	1	118	CustomRegion	100	1	0
chr2:223169981-223170147	chr2:223169981-223170147	1	167	CustomRegion	100	1	0
chr2:223170533-223171192	chr2:223170533-223171192	1	660	CustomRegion	100	1	0
chr2:223174221-223174370	chr2:223174221-223174370	1	150	CustomRegion	100	1	0
chr2:223180215-223180401	chr2:223180215-223180401	1	187	CustomRegion	100	1	0
chr2:223180914-223181110	chr2:223180914-223181110	1	197	CustomRegion	100	1	0
chr2:223182688-223183527	chr2:223182688-223183527	1	840	CustomRegion	100	1	0
chr2:223183779-223185571	chr2:223183779-223185571	1	1793	CustomRegion	100	1	0
chr2:223186101-223186270	chr2:223186101-223186270	1	170	CustomRegion	100	1	0
chr2:223187121-223187270	chr2:223187121-223187270	1	150	CustomRegion	100	1	0
chr2:223201261-223201410	chr2:223201261-223201410	1	150	CustomRegion	100	1	0
chr2:223217693-223218076	chr2:223217693-223218076	1	384	CustomRegion	100	1	0
chr2:223218672-223219168	chr2:223218672-223219168	1	497	CustomRegion	100	1	0
chr2:223220487-223221060	chr2:223220487-223221060	1	574	CustomRegion	100	1	0
chr2:223223701-223223850	chr2:223223701-223223850	1	150	CustomRegion	100	1	0
chr2:223225001-223225150	chr2:223225001-223225150	1	150	CustomRegion	100	1	0
chr2:223227161-223227310	chr2:223227161-223227310	1	150	CustomRegion	100	1	0
chr2:223229081-223229662	chr2:223229081-223229662	1	582	CustomRegion	100	1	0
chr3:52333941-52335093	chr3:52333941-52335093	1	1153	CustomRegion	95.5768	1	0
chr3:52339405-52339479	chr3:52339405-52339479	1	75	CustomRegion	100	1	0
chr3:52340572-52340635	chr3:52340572-52340635	1	64	CustomRegion	100	1	0
chr3:52342002-52342230	chr3:52342002-52342230	1	229	CustomRegion	100	1	0
chr3:52347720-52348169	chr3:52347720-52348169	1	450	CustomRegion	100	1	0
chr3:52348651-52348801	chr3:52348651-52348801	1	151	CustomRegion	100	1	0
chr3:52350802-52351044	chr3:52350802-52351044	1	243	CustomRegion	100	1	0
chr3:52351548-52352048	chr3:52351548-52352048	1	501	CustomRegion	100	1	0
chr3:52358044-52358196	chr3:52358044-52358196	1	153	CustomRegion	100	1	0
chr3:52373506-52374050	chr3:52373506-52374050	1	545	CustomRegion	97.4312	1	0
chr3:52379859-52380047	chr3:52379859-52380047	1	189	CustomRegion	100	1	0
chr3:52380851-52381518	chr3:52380851-52381518	1	668	CustomRegion	100	1	0
chr3:52386163-52386275	chr3:52386163-52386275	1	113	CustomRegion	100	1	0
chr3:52392849-52393023	chr3:52392849-52393023	1	175	CustomRegion	100	1	0
chr3:52396561-52396908	chr3:52396561-52396908	1	348	CustomRegion	100	1	0
chr3:52398433-52398750	chr3:52398433-52398750	1	318	CustomRegion	100	1	0
chr3:52400445-52400740	chr3:52400445-52400740	1	296	CustomRegion	100	1	0
chr3:52402323-52402849	chr3:52402323-52402849	1	527	CustomRegion	100	1	0
chr3:52406894-52407384	chr3:52406894-52407384	1	491	CustomRegion	100	1	0
chr3:52407797-52408059	chr3:52407797-52408059	1	263	CustomRegion	100	1	0
chr3:52409614-52409878	chr3:52409614-52409878	1	265	CustomRegion	100	1	0
chr3:52411602-52411653	chr3:52411602-52411653	1	52	CustomRegion	100	1	0
chr3:52412118-52412304	chr3:52412118-52412304	1	187	CustomRegion	100	1	0
chr3:52415703-52416187	chr3:52415703-52416187	1	485	CustomRegion	100	1	0
chr3:52419301-52419516	chr3:52419301-52419516	1	216	CustomRegion	100	1	0
chr3:52423071-52423163	chr3:52423071-52423163	1	93	CustomRegion	100	1	0
chr3:52424607-52424830	chr3:52424607-52424830	1	224	CustomRegion	100	1	0
chr3:52428139-52428358	chr3:52428139-52428358	1	220	CustomRegion	100	1	0
chr3:52434081-52434239	chr3:52434081-52434239	1	159	CustomRegion	100	1	0
chr3:52434930-52449366	chr3:52434930-52449366	1	14437	CustomRegion	96.1211	1	0
chr3:52462524-52463067	chr3:52462524-52463067	1	544	CustomRegion	100	1	0
chr3:52463921-52464070	chr3:52463921-52464070	1	150	CustomRegion	100	1	0
chr3:52469238-52469453	chr3:52469238-52469453	1	216	CustomRegion	100	1	0
chr3:52470681-52471138	chr3:52470681-52471138	1	458	CustomRegion	100	1	0
chr3:52478972-52479316	chr3:52478972-52479316	1	345	CustomRegion	100	1	0
chr3:52480990-52481468	chr3:52480990-52481468	1	479	CustomRegion	100	1	0
chr3:52484030-52484292	chr3:52484030-52484292	1	263	CustomRegion	100	1	0
chr3:52487901-52487991	chr3:52487901-52487991	1	91	CustomRegion	100	1	0
chr3:52488571-52491117	chr3:52488571-52491117	1	2547	CustomRegion	100	1	0
chr3:52496045-52496202	chr3:52496045-52496202	1	158	CustomRegion	100	1	0
chr3:52500181-52500330	chr3:52500181-52500330	1	150	CustomRegion	100	1	0
chr3:52505966-52506367	chr3:52505966-52506367	1	402	CustomRegion	100	1	0
chr3:52510188-52510577	chr3:52510188-52510577	1	390	CustomRegion	100	1	0
chr3:52516189-52516454	chr3:52516189-52516454	1	266	CustomRegion	100	1	0
chr3:52517508-52518481	chr3:52517508-52518481	1	974	CustomRegion	100	1	0
chr3:52527453-52527631	chr3:52527453-52527631	1	179	CustomRegion	100	1	0
chr3:52529896-52530221	chr3:52529896-52530221	1	326	CustomRegion	100	1	0
chr3:52532128-52532594	chr3:52532128-52532594	1	467	CustomRegion	100	1	0
chr3:52532741-52532970	chr3:52532741-52532970	1	230	CustomRegion	100	1	0
chr3:52541445-52541747	chr3:52541445-52541747	1	303	CustomRegion	100	1	0
chr3:52543778-52544053	chr3:52543778-52544053	1	276	CustomRegion	100	1	0
chr3:69695579-69695794	chr3:69695579-69695794	1	216	CustomRegion	100	1	0
chr3:69697864-69699665	chr3:69697864-69699665	1	1802	CustomRegion	100	1	0
chr3:69714067-69714514	chr3:69714067-69714514	1	448	CustomRegion	100	1	0
chr3:69714754-69714972	chr3:69714754-69714972	1	219	CustomRegion	100	1	0
chr3:69718347-69718583	chr3:69718347-69718583	1	237	CustomRegion	100	1	0
chr3:69720191-69720671	chr3:69720191-69720671	1	481	CustomRegion	100	1	0
chr3:69720748-69721193	chr3:69720748-69721193	1	446	CustomRegion	100	1	0
chr3:69723522-69723628	chr3:69723522-69723628	1	107	CustomRegion	100	1	0
chr3:69724145-69724330	chr3:69724145-69724330	1	186	CustomRegion	100	1	0
chr3:69724838-69725861	chr3:69724838-69725861	1	1024	CustomRegion	100	1	0
chr3:69732622-69732873	chr3:69732622-69732873	1	252	CustomRegion	100	1	0
chr3:69735795-69736344	chr3:69735795-69736344	1	550	CustomRegion	100	1	0
chr3:69740109-69740722	chr3:69740109-69740722	1	614	CustomRegion	100	1	0
chr3:69740999-69741419	chr3:69740999-69741419	1	421	CustomRegion	100	1	0
chr3:69759546-69760040	chr3:69759546-69760040	1	495	CustomRegion	100	1	0
chr3:69761134-69761897	chr3:69761134-69761897	1	764	CustomRegion	100	1	0
chr3:69761956-69762440	chr3:69761956-69762440	1	485	CustomRegion	100	1	0
chr3:69768272-69768758	chr3:69768272-69768758	1	487	CustomRegion	100	1	0
chr3:69772500-69772718	chr3:69772500-69772718	1	219	CustomRegion	100	1	0
chr3:69774036-69774213	chr3:69774036-69774213	1	178	CustomRegion	100	1	0
chr3:69774307-69774845	chr3:69774307-69774845	1	539	CustomRegion	100	1	0
chr3:69778481-69778770	chr3:69778481-69778770	1	290	CustomRegion	91.3793	1	0
chr3:69783587-69790916	chr3:69783587-69790916	1	7330	CustomRegion	99.6316	1	0
chr3:69795436-69795575	chr3:69795436-69795575	1	140	CustomRegion	100	1	0
chr3:69796761-69797389	chr3:69796761-69797389	1	629	CustomRegion	100	1	0
chr3:69797731-69798150	chr3:69797731-69798150	1	420	CustomRegion	100	1	0
chr3:69800301-69800608	chr3:69800301-69800608	1	308	CustomRegion	100	1	0
chr3:69801092-69801636	chr3:69801092-69801636	1	545	CustomRegion	0	0	1
chr3:69802856-69813193	chr3:69802856-69813193	1	10338	CustomRegion	77.5682	0	1
chr3:69814061-69814250	chr3:69814061-69814250	1	190	CustomRegion	100	1	0
chr3:69815881-69816030	chr3:69815881-69816030	1	150	CustomRegion	100	1	0
chr3:69817422-69817604	chr3:69817422-69817604	1	183	CustomRegion	100	1	0
chr3:69819273-69819620	chr3:69819273-69819620	1	348	CustomRegion	100	1	0
chr3:69820481-69820690	chr3:69820481-69820690	1	210	CustomRegion	100	1	0
chr3:69824282-69825752	chr3:69824282-69825752	1	1471	CustomRegion	100	1	0
chr3:69826138-69826672	chr3:69826138-69826672	1	535	CustomRegion	100	1	0
chr3:69827210-69827451	chr3:69827210-69827451	1	242	CustomRegion	100	1	0
chr3:69827870-69828293	chr3:69827870-69828293	1	424	CustomRegion	100	1	0
chr3:69834121-69834594	chr3:69834121-69834594	1	474	CustomRegion	100	1	0
chr3:69835246-69835413	chr3:69835246-69835413	1	168	CustomRegion	100	1	0
chr3:69836097-69837253	chr3:69836097-69837253	1	1157	CustomRegion	93.6042	1	0
chr3:69840169-69840802	chr3:69840169-69840802	1	634	CustomRegion	100	1	0
chr3:69841068-69841770	chr3:69841068-69841770	1	703	CustomRegion	100	1	0
chr3:69842607-69842853	chr3:69842607-69842853	1	247	CustomRegion	100	1	0
chr3:69852591-69854062	chr3:69852591-69854062	1	1472	CustomRegion	100	1	0
chr3:69855750-69856533	chr3:69855750-69856533	1	784	CustomRegion	100	1	0
chr3:69868501-69868660	chr3:69868501-69868660	1	160	CustomRegion	100	1	0
chr3:69869753-69870832	chr3:69869753-69870832	1	1080	CustomRegion	100	1	0
chr3:69871610-69871965	chr3:69871610-69871965	1	356	CustomRegion	100	1	0
chr3:69872502-69873614	chr3:69872502-69873614	1	1113	CustomRegion	88.23	0	1
chr3:69874022-69874118	chr3:69874022-69874118	1	97	CustomRegion	100	1	0
chr3:69881257-69881497	chr3:69881257-69881497	1	241	CustomRegion	100	1	0
chr3:69887409-69889728	chr3:69887409-69889728	1	2320	CustomRegion	100	1	0
chr3:69892477-69892989	chr3:69892477-69892989	1	513	CustomRegion	84.2105	0	1
chr3:69898829-69899606	chr3:69898829-69899606	1	778	CustomRegion	100	1	0
chr3:69904194-69904306	chr3:69904194-69904306	1	113	CustomRegion	100	1	0
chr3:69904570-69905400	chr3:69904570-69905400	1	831	CustomRegion	100	1	0
chr3:69908225-69908653	chr3:69908225-69908653	1	429	CustomRegion	100	1	0
chr3:69909905-69910189	chr3:69909905-69910189	1	285	CustomRegion	100	1	0
chr3:69910364-69915597	chr3:69910364-69915597	1	5234	CustomRegion	100	1	0
chr3:69918963-69919141	chr3:69918963-69919141	1	179	CustomRegion	100	1	0
chr3:69922085-69922574	chr3:69922085-69922574	1	490	CustomRegion	100	1	0
chr3:69923257-69928634	chr3:69923257-69928634	1	5378	CustomRegion	97.5456	1	0
chr3:69937748-69938012	chr3:69937748-69938012	1	265	CustomRegion	100	1	0
chr3:69939272-69939612	chr3:69939272-69939612	1	341	CustomRegion	100	1	0
chr3:69941812-69942440	chr3:69941812-69942440	1	629	CustomRegion	100	1	0
chr3:69943281-69943461	chr3:69943281-69943461	1	181	CustomRegion	100	1	0
chr3:69951378-69952060	chr3:69951378-69952060	1	683	CustomRegion	100	1	0
chr3:69952519-69952682	chr3:69952519-69952682	1	164	CustomRegion	100	1	0
chr3:69953631-69953834	chr3:69953631-69953834	1	204	CustomRegion	100	1	0
chr3:69956492-69956679	chr3:69956492-69956679	1	188	CustomRegion	100	1	0
chr3:69964944-69965103	chr3:69964944-69965103	1	160	CustomRegion	100	1	0
chr3:69969152-69969560	chr3:69969152-69969560	1	409	CustomRegion	0	0	1
chr3:69969899-69970059	chr3:69969899-69970059	1	161	CustomRegion	0	0	1
chr3:69970623-69971371	chr3:69970623-69971371	1	749	CustomRegion	100	1	0
chr3:69971583-69972395	chr3:69971583-69972395	1	813	CustomRegion	100	1	0
chr3:69974746-69976188	chr3:69974746-69976188	1	1443	CustomRegion	100	1	0
chr3:69977884-69978886	chr3:69977884-69978886	1	1003	CustomRegion	100	1	0
chr3:69980739-69986423	chr3:69980739-69986423	1	5685	CustomRegion	100	1	0
chr3:69986429-69986814	chr3:69986429-69986814	1	386	CustomRegion	100	1	0
chr3:69986874-69988432	chr3:69986874-69988432	1	1559	CustomRegion	100	1	0
chr3:69989255-69990033	chr3:69989255-69990033	1	779	CustomRegion	100	1	0
chr3:69990193-69990582	chr3:69990193-69990582	1	390	CustomRegion	100	1	0
chr3:69993395-69994901	chr3:69993395-69994901	1	1507	CustomRegion	100	1	0
chr3:69996774-69998033	chr3:69996774-69998033	1	1260	CustomRegion	100	1	0
chr3:69998103-69998419	chr3:69998103-69998419	1	317	CustomRegion	100	1	0
chr3:70000864-70001137	chr3:70000864-70001137	1	274	CustomRegion	100	1	0
chr3:70005507-70005781	chr3:70005507-70005781	1	275	CustomRegion	100	1	0
chr3:70008325-70010262	chr3:70008325-70010262	1	1938	CustomRegion	100	1	0
chr3:70010960-70011561	chr3:70010960-70011561	1	602	CustomRegion	100	1	0
chr3:70011723-70011931	chr3:70011723-70011931	1	209	CustomRegion	100	1	0
chr3:70013841-70017588	chr3:70013841-70017588	1	3748	CustomRegion	100	1	0
chr3:70017808-70018230	chr3:70017808-70018230	1	423	CustomRegion	100	1	0
chr3:70032147-70032433	chr3:70032147-70032433	1	287	CustomRegion	0	0	1
chr3:70036147-70036658	chr3:70036147-70036658	1	512	CustomRegion	100	1	0
chr3:70036736-70037414	chr3:70036736-70037414	1	679	CustomRegion	100	1	0
chr3:70045441-70045552	chr3:70045441-70045552	1	112	CustomRegion	100	1	0
chr3:70046449-70047592	chr3:70046449-70047592	1	1144	CustomRegion	100	1	0
chr3:70047927-70049265	chr3:70047927-70049265	1	1339	CustomRegion	89.0963	0	1
chr3:70049281-70049430	chr3:70049281-70049430	1	150	CustomRegion	93.3333	1	0
chr3:70049502-70050561	chr3:70049502-70050561	1	1060	CustomRegion	100	1	0
chr3:70077401-70077895	chr3:70077401-70077895	1	495	CustomRegion	100	1	0
chr3:70085640-70085992	chr3:70085640-70085992	1	353	CustomRegion	100	1	0
chr3:70087080-70088672	chr3:70087080-70088672	1	1593	CustomRegion	99.1212	1	0
chr3:70089267-70090095	chr3:70089267-70090095	1	829	CustomRegion	100	1	0
chr3:70091388-70091619	chr3:70091388-70091619	1	232	CustomRegion	100	1	0
chr3:70093184-70093550	chr3:70093184-70093550	1	367	CustomRegion	100	1	0
chr3:70098982-70099271	chr3:70098982-70099271	1	290	CustomRegion	100	1	0
chr3:70102203-70102967	chr3:70102203-70102967	1	765	CustomRegion	100	1	0
chr3:70105196-70105698	chr3:70105196-70105698	1	503	CustomRegion	100	1	0
chr3:70110361-70110510	chr3:70110361-70110510	1	150	CustomRegion	100	1	0
chr3:70112980-70113801	chr3:70112980-70113801	1	822	CustomRegion	100	1	0
chr3:70114862-70115215	chr3:70114862-70115215	1	354	CustomRegion	100	1	0
chr3:70116801-70117754	chr3:70116801-70117754	1	954	CustomRegion	100	1	0
chr4:103325735-103325937	chr4:103325735-103325937	1	203	CustomRegion	61.5764	0	1
chr4:103332705-103333022	chr4:103332705-103333022	1	318	CustomRegion	100	1	0
chr4:103341841-103341990	chr4:103341841-103341990	1	150	CustomRegion	100	1	0
chr4:103350734-103350970	chr4:103350734-103350970	1	237	CustomRegion	100	1	0
chr4:103351764-103352000	chr4:103351764-103352000	1	237	CustomRegion	100	1	0
chr4:103352388-103352937	chr4:103352388-103352937	1	550	CustomRegion	93.2727	1	0
chr4:103358288-103358591	chr4:103358288-103358591	1	304	CustomRegion	100	1	0
chr4:103359622-103359810	chr4:103359622-103359810	1	189	CustomRegion	100	1	0
chr4:103360104-103360859	chr4:103360104-103360859	1	756	CustomRegion	100	1	0
chr4:103361074-103361402	chr4:103361074-103361402	1	329	CustomRegion	100	1	0
chr4:103370927-103371311	chr4:103370927-103371311	1	385	CustomRegion	100	1	0
chr4:103414958-103415135	chr4:103414958-103415135	1	178	CustomRegion	100	1	0
chr4:103417487-103424747	chr4:103417487-103424747	1	7261	CustomRegion	91.8055	1	0
chr4:103426995-103427319	chr4:103426995-103427319	1	325	CustomRegion	100	1	0
chr4:103431938-103432206	chr4:103431938-103432206	1	269	CustomRegion	65.7993	0	1
chr4:103433012-103433312	chr4:103433012-103433312	1	301	CustomRegion	100	1	0
chr4:103433857-103434032	chr4:103433857-103434032	1	176	CustomRegion	100	1	0
chr4:103435800-103436094	chr4:103435800-103436094	1	295	CustomRegion	0	0	1
chr4:103446267-103446532	chr4:103446267-103446532	1	266	CustomRegion	100	1	0
chr4:103446570-103446814	chr4:103446570-103446814	1	245	CustomRegion	100	1	0
chr4:103450894-103451171	chr4:103450894-103451171	1	278	CustomRegion	100	1	0
chr4:103453745-103459213	chr4:103453745-103459213	1	5469	CustomRegion	100	1	0
chr4:103473240-103478463	chr4:103473240-103478463	1	5224	CustomRegion	100	1	0
chr4:103485601-103485774	chr4:103485601-103485774	1	174	CustomRegion	100	1	0
chr4:103488045-103488392	chr4:103488045-103488392	1	348	CustomRegion	100	1	0
chr4:103494022-103499232	chr4:103494022-103499232	1	5211	CustomRegion	76.3385	0	1
chr4:103499939-103500296	chr4:103499939-103500296	1	358	CustomRegion	100	1	0
chr4:103501593-103501896	chr4:103501593-103501896	1	304	CustomRegion	100	1	0
chr4:103503924-103504214	chr4:103503924-103504214	1	291	CustomRegion	100	1	0
chr4:103505740-103506077	chr4:103505740-103506077	1	338	CustomRegion	100	1	0
chr4:103506581-103506790	chr4:103506581-103506790	1	210	CustomRegion	100	1	0
chr4:103509407-103514825	chr4:103509407-103514825	1	5419	CustomRegion	61.1367	0	1
chr4:103515950-103516238	chr4:103515950-103516238	1	289	CustomRegion	100	1	0
chr4:103517196-103517589	chr4:103517196-103517589	1	394	CustomRegion	100	1	0
chr4:103518578-103518918	chr4:103518578-103518918	1	341	CustomRegion	100	1	0
chr4:103519297-103520133	chr4:103519297-103520133	1	837	CustomRegion	100	1	0
chr4:103521953-103522266	chr4:103521953-103522266	1	314	CustomRegion	100	1	0
chr4:103527434-103529008	chr4:103527434-103529008	1	1575	CustomRegion	100	1	0
chr4:103529452-103529720	chr4:103529452-103529720	1	269	CustomRegion	100	1	0
chr4:103531223-103531555	chr4:103531223-103531555	1	333	CustomRegion	100	1	0
chr4:103531633-103531956	chr4:103531633-103531956	1	324	CustomRegion	100	1	0
chr4:103533102-103533367	chr4:103533102-103533367	1	266	CustomRegion	100	1	0
chr4:103533492-103533863	chr4:103533492-103533863	1	372	CustomRegion	100	1	0
chr4:103534483-103534838	chr4:103534483-103534838	1	356	CustomRegion	100	1	0
chr4:103537492-103538559	chr4:103537492-103538559	1	1068	CustomRegion	100	1	0
chr4:103541734-103542448	chr4:103541734-103542448	1	715	CustomRegion	100	1	0
chr4:103544961-103545150	chr4:103544961-103545150	1	190	CustomRegion	100	1	0
chr4:103546712-103547088	chr4:103546712-103547088	1	377	CustomRegion	100	1	0
chr4:103548947-103549354	chr4:103548947-103549354	1	408	CustomRegion	100	1	0
chr4:103561900-103562110	chr4:103561900-103562110	1	211	CustomRegion	100	1	0
chr4:103562878-103563466	chr4:103562878-103563466	1	589	CustomRegion	100	1	0
chr4:103584270-103584551	chr4:103584270-103584551	1	282	CustomRegion	100	1	0
chr4:103605780-103606184	chr4:103605780-103606184	1	405	CustomRegion	79.0123	0	1
chr4:103608399-103608945	chr4:103608399-103608945	1	547	CustomRegion	100	1	0
chr4:24703925-24704311	chr4:24703925-24704311	1	387	CustomRegion	100	1	0
chr4:24721073-24721364	chr4:24721073-24721364	1	292	CustomRegion	100	1	0
chr4:24732375-24732630	chr4:24732375-24732630	1	256	CustomRegion	100	1	0
chr4:24737861-24738010	chr4:24737861-24738010	1	150	CustomRegion	0	0	1
chr4:24738921-24739090	chr4:24738921-24739090	1	170	CustomRegion	0	0	1
chr4:24749121-24749270	chr4:24749121-24749270	1	150	CustomRegion	100	1	0
chr4:24749321-24749470	chr4:24749321-24749470	1	150	CustomRegion	100	1	0
chr4:24750561-24750710	chr4:24750561-24750710	1	150	CustomRegion	100	1	0
chr4:24755184-24755590	chr4:24755184-24755590	1	407	CustomRegion	100	1	0
chr4:24765341-24765490	chr4:24765341-24765490	1	150	CustomRegion	100	1	0
chr4:24766141-24766330	chr4:24766141-24766330	1	190	CustomRegion	100	1	0
chr4:24767341-24767510	chr4:24767341-24767510	1	170	CustomRegion	100	1	0
chr4:24771691-24772197	chr4:24771691-24772197	1	507	CustomRegion	100	1	0
chr4:24772961-24773110	chr4:24772961-24773110	1	150	CustomRegion	100	1	0
chr4:24780153-24780428	chr4:24780153-24780428	1	276	CustomRegion	100	1	0
chr4:24783446-24784304	chr4:24783446-24784304	1	859	CustomRegion	100	1	0
chr4:24792086-24797373	chr4:24792086-24797373	1	5288	CustomRegion	97.9009	1	0
chr4:24801029-24802564	chr4:24801029-24802564	1	1536	CustomRegion	100	1	0
chr4:24804401-24804590	chr4:24804401-24804590	1	190	CustomRegion	100	1	0
chr4:24806216-24806271	chr4:24806216-24806271	1	56	CustomRegion	100	1	0
chr4:24807640-24810541	chr4:24807640-24810541	1	2902	CustomRegion	100	1	0
chr4:24811818-24812035	chr4:24811818-24812035	1	218	CustomRegion	86.6972	0	1
chr4:24818553-24818618	chr4:24818553-24818618	1	66	CustomRegion	100	1	0
chr4:24821382-24833372	chr4:24821382-24833372	1	11991	CustomRegion	95.0713	1	0
chr4:24836471-24836754	chr4:24836471-24836754	1	284	CustomRegion	100	1	0
chr4:24837959-24838230	chr4:24837959-24838230	1	272	CustomRegion	100	1	0
chr4:24838747-24839122	chr4:24838747-24839122	1	376	CustomRegion	100	1	0
chr4:24839679-24839994	chr4:24839679-24839994	1	316	CustomRegion	100	1	0
chr4:24852359-24852718	chr4:24852359-24852718	1	360	CustomRegion	100	1	0
chr4:24853881-24854090	chr4:24853881-24854090	1	210	CustomRegion	100	1	0
chr4:24854595-24859976	chr4:24854595-24859976	1	5382	CustomRegion	97.2129	1	0
chr4:24875204-24875441	chr4:24875204-24875441	1	238	CustomRegion	100	1	0
chr4:24878059-24878419	chr4:24878059-24878419	1	361	CustomRegion	100	1	0
chr4:24886930-24887362	chr4:24886930-24887362	1	433	CustomRegion	100	1	0
chr4:24896515-24896840	chr4:24896515-24896840	1	326	CustomRegion	100	1	0
chr4:24912261-24912430	chr4:24912261-24912430	1	170	CustomRegion	100	1	0
chr4:24914009-24919600	chr4:24914009-24919600	1	5592	CustomRegion	96.1373	1	0
chr4:24925730-24926767	chr4:24925730-24926767	1	1038	CustomRegion	100	1	0
chr4:24934342-24934887	chr4:24934342-24934887	1	546	CustomRegion	100	1	0
chr4:24974959-24975690	chr4:24974959-24975690	1	732	CustomRegion	97.2678	1	0
chr4:24975761-24975910	chr4:24975761-24975910	1	150	CustomRegion	100	1	0
chr4:24980081-24980250	chr4:24980081-24980250	1	170	CustomRegion	100	1	0
chr4:24980401-24980570	chr4:24980401-24980570	1	170	CustomRegion	100	1	0
chr4:24981212-24981456	chr4:24981212-24981456	1	245	CustomRegion	100	1	0
chr4:24981592-24986826	chr4:24981592-24986826	1	5235	CustomRegion	81.3754	0	1
chr4:24990270-24990863	chr4:24990270-24990863	1	594	CustomRegion	100	1	0
chr4:24992801-24992970	chr4:24992801-24992970	1	170	CustomRegion	100	1	0
chr4:25001029-25001248	chr4:25001029-25001248	1	220	CustomRegion	100	1	0
chr4:25003179-25003729	chr4:25003179-25003729	1	551	CustomRegion	100	1	0
chr4:25021986-25022084	chr4:25021986-25022084	1	99	CustomRegion	100	1	0
chr4:25026154-25026423	chr4:25026154-25026423	1	270	CustomRegion	100	1	0
chr4:25032355-25032687	chr4:25032355-25032687	1	333	CustomRegion	22.2222	0	1
chr4:25032742-25033346	chr4:25032742-25033346	1	605	CustomRegion	100	1	0
chr4:25047346-25047574	chr4:25047346-25047574	1	229	CustomRegion	100	1	0
chr4:55425011-55425598	chr4:55425011-55425598	1	588	CustomRegion	100	1	0
chr4:55434317-55434799	chr4:55434317-55434799	1	483	CustomRegion	100	1	0
chr4:55437561-55437730	chr4:55437561-55437730	1	170	CustomRegion	100	1	0
chr4:55439635-55439804	chr4:55439635-55439804	1	170	CustomRegion	100	1	0
chr4:55451872-55452050	chr4:55451872-55452050	1	179	CustomRegion	100	1	0
chr4:55452346-55453018	chr4:55452346-55453018	1	673	CustomRegion	72.3626	0	1
chr4:55473121-55473370	chr4:55473121-55473370	1	250	CustomRegion	100	1	0
chr4:55483491-55483803	chr4:55483491-55483803	1	313	CustomRegion	100	1	0
chr4:55484242-55484606	chr4:55484242-55484606	1	365	CustomRegion	100	1	0
chr4:55492534-55492584	chr4:55492534-55492584	1	51	CustomRegion	100	1	0
chr4:55501310-55501990	chr4:55501310-55501990	1	681	CustomRegion	100	1	0
chr4:55510567-55510906	chr4:55510567-55510906	1	340	CustomRegion	100	1	0
chr4:55519086-55524348	chr4:55519086-55524348	1	5263	CustomRegion	91.3927	1	0
chr4:55524694-55525248	chr4:55524694-55525248	1	555	CustomRegion	100	1	0
chr4:55525522-55525802	chr4:55525522-55525802	1	281	CustomRegion	100	1	0
chr4:55526927-55526990	chr4:55526927-55526990	1	64	CustomRegion	100	1	0
chr4:55527268-55528423	chr4:55527268-55528423	1	1156	CustomRegion	100	1	0
chr4:55549872-55550081	chr4:55549872-55550081	1	210	CustomRegion	100	1	0
chr4:55561579-55562172	chr4:55561579-55562172	1	594	CustomRegion	100	1	0
chr4:55564351-55564831	chr4:55564351-55564831	1	481	CustomRegion	100	1	0
chr4:55565697-55566032	chr4:55565697-55566032	1	336	CustomRegion	100	1	0
chr4:55569791-55570158	chr4:55569791-55570158	1	368	CustomRegion	100	1	0
chr4:55573165-55573553	chr4:55573165-55573553	1	389	CustomRegion	100	1	0
chr4:55575491-55576057	chr4:55575491-55576057	1	567	CustomRegion	100	1	0
chr4:55578355-55578891	chr4:55578355-55578891	1	537	CustomRegion	100	1	0
chr4:55580833-55581206	chr4:55580833-55581206	1	374	CustomRegion	100	1	0
chr4:55589651-55589964	chr4:55589651-55589964	1	314	CustomRegion	100	1	0
chr4:55591924-55592316	chr4:55591924-55592316	1	393	CustomRegion	100	1	0
chr4:55593285-55593808	chr4:55593285-55593808	1	524	CustomRegion	100	1	0
chr4:55593890-55594387	chr4:55593890-55594387	1	498	CustomRegion	100	1	0
chr4:55595359-55595751	chr4:55595359-55595751	1	393	CustomRegion	100	1	0
chr4:55597395-55597685	chr4:55597395-55597685	1	291	CustomRegion	100	1	0
chr4:55597938-55598264	chr4:55597938-55598264	1	327	CustomRegion	100	1	0
chr4:55599137-55599667	chr4:55599137-55599667	1	531	CustomRegion	100	1	0
chr4:55602565-55603086	chr4:55602565-55603086	1	522	CustomRegion	100	1	0
chr4:55603242-55603546	chr4:55603242-55603546	1	305	CustomRegion	100	1	0
chr4:55603595-55604088	chr4:55603595-55604088	1	494	CustomRegion	100	1	0
chr4:55604370-55606981	chr4:55604370-55606981	1	2612	CustomRegion	100	1	0
chr4:55607254-55607774	chr4:55607254-55607774	1	521	CustomRegion	100	1	0
chr4:55609799-55610079	chr4:55609799-55610079	1	281	CustomRegion	100	1	0
chr4:55612056-55613002	chr4:55612056-55613002	1	947	CustomRegion	100	1	0
chr4:55622143-55622673	chr4:55622143-55622673	1	531	CustomRegion	100	1	0
chr4:55646402-55646686	chr4:55646402-55646686	1	285	CustomRegion	100	1	0
chr4:55647524-55648581	chr4:55647524-55648581	1	1058	CustomRegion	100	1	0
chr4:55650123-55650881	chr4:55650123-55650881	1	759	CustomRegion	100	1	0
chr4:55703741-55704919	chr4:55703741-55704919	1	1179	CustomRegion	100	1	0
chr4:72579367-72579646	chr4:72579367-72579646	1	280	CustomRegion	100	1	0
chr4:72597816-72598196	chr4:72597816-72598196	1	381	CustomRegion	100	1	0
chr4:72598462-72598794	chr4:72598462-72598794	1	333	CustomRegion	100	1	0
chr4:72607311-72607687	chr4:72607311-72607687	1	377	CustomRegion	100	1	0
chr4:72611769-72612022	chr4:72611769-72612022	1	254	CustomRegion	100	1	0
chr4:72618136-72618467	chr4:72618136-72618467	1	332	CustomRegion	100	1	0
chr4:72620029-72625195	chr4:72620029-72625195	1	5167	CustomRegion	83.5881	0	1
chr4:72629026-72629319	chr4:72629026-72629319	1	294	CustomRegion	100	1	0
chr4:72629422-72629753	chr4:72629422-72629753	1	332	CustomRegion	100	1	0
chr4:72631050-72631460	chr4:72631050-72631460	1	411	CustomRegion	100	1	0
chr4:72633919-72634250	chr4:72633919-72634250	1	332	CustomRegion	100	1	0
chr4:72634949-72640319	chr4:72634949-72640319	1	5371	CustomRegion	100	1	0
chr4:72649579-72656727	chr4:72649579-72656727	1	7149	CustomRegion	89.4391	0	1
chr4:72669544-72674758	chr4:72669544-72674758	1	5215	CustomRegion	100	1	0
chr4:72722600-72722903	chr4:72722600-72722903	1	304	CustomRegion	72.3684	0	1
chr5:1152341-1154144	chr5:1152341-1154144	1	1804	CustomRegion	100	1	0
chr5:1161381-1161593	chr5:1161381-1161593	1	213	CustomRegion	100	1	0
chr5:1162101-1162270	chr5:1162101-1162270	1	170	CustomRegion	100	1	0
chr5:1167881-1168100	chr5:1167881-1168100	1	220	CustomRegion	100	1	0
chr5:1168145-1168662	chr5:1168145-1168662	1	518	CustomRegion	100	1	0
chr5:1169021-1169190	chr5:1169021-1169190	1	170	CustomRegion	100	1	0
chr5:1171521-1171710	chr5:1171521-1171710	1	190	CustomRegion	100	1	0
chr5:1174445-1174847	chr5:1174445-1174847	1	403	CustomRegion	100	1	0
chr5:1183017-1183731	chr5:1183017-1183731	1	715	CustomRegion	100	1	0
chr5:1199181-1199330	chr5:1199181-1199330	1	150	CustomRegion	0	0	1
chr5:1204901-1205101	chr5:1204901-1205101	1	201	CustomRegion	100	1	0
chr5:1209039-1209387	chr5:1209039-1209387	1	349	CustomRegion	100	1	0
chr5:1216249-1216488	chr5:1216249-1216488	1	240	CustomRegion	100	1	0
chr5:1227881-1228110	chr5:1227881-1228110	1	230	CustomRegion	100	1	0
chr5:1232141-1232254	chr5:1232141-1232254	1	114	CustomRegion	100	1	0
chr5:1235940-1366962	chr5:1235940-1366962	1	131023	CustomRegion	86.8451	0	1
chr5:1374881-1375030	chr5:1374881-1375030	1	150	CustomRegion	100	1	0
chr5:1384919-1385163	chr5:1384919-1385163	1	245	CustomRegion	100	1	0
chr5:1385527-1386311	chr5:1385527-1386311	1	785	CustomRegion	100	1	0
chr5:1386413-1386827	chr5:1386413-1386827	1	415	CustomRegion	100	1	0
chr5:1387626-1387664	chr5:1387626-1387664	1	39	CustomRegion	100	1	0
chr5:1396146-1396404	chr5:1396146-1396404	1	259	CustomRegion	100	1	0
chr5:1409505-1409774	chr5:1409505-1409774	1	270	CustomRegion	100	1	0
chr5:1433005-1433107	chr5:1433005-1433107	1	103	CustomRegion	100	1	0
chr5:1437631-1437876	chr5:1437631-1437876	1	246	CustomRegion	100	1	0
chr5:33850281-33850450	chr5:33850281-33850450	1	170	CustomRegion	100	1	0
chr5:33852679-33852787	chr5:33852679-33852787	1	109	CustomRegion	100	1	0
chr5:33854941-33855090	chr5:33854941-33855090	1	150	CustomRegion	100	1	0
chr5:33859401-33859550	chr5:33859401-33859550	1	150	CustomRegion	0	0	1
chr5:33867481-33867630	chr5:33867481-33867630	1	150	CustomRegion	0	0	1
chr5:33884301-33884470	chr5:33884301-33884470	1	170	CustomRegion	100	1	0
chr5:33890801-33891070	chr5:33890801-33891070	1	270	CustomRegion	100	1	0
chr5:33892015-33892508	chr5:33892015-33892508	1	494	CustomRegion	100	1	0
chr5:33892747-33893252	chr5:33892747-33893252	1	506	CustomRegion	100	1	0
chr5:33894761-33894950	chr5:33894761-33894950	1	190	CustomRegion	100	1	0
chr5:33909561-33909710	chr5:33909561-33909710	1	150	CustomRegion	100	1	0
chr5:33930484-33930823	chr5:33930484-33930823	1	340	CustomRegion	100	1	0
chr5:33934341-33934510	chr5:33934341-33934510	1	170	CustomRegion	100	1	0
chr5:33934867-33935129	chr5:33934867-33935129	1	263	CustomRegion	100	1	0
chr5:33936054-33936494	chr5:33936054-33936494	1	441	CustomRegion	100	1	0
chr5:33936861-33937010	chr5:33936861-33937010	1	150	CustomRegion	100	1	0
chr5:33940035-33940353	chr5:33940035-33940353	1	319	CustomRegion	100	1	0
chr5:33944622-33945077	chr5:33944622-33945077	1	456	CustomRegion	100	1	0
chr5:33945872-33947579	chr5:33945872-33947579	1	1708	CustomRegion	95.9016	1	0
chr5:33951411-33951882	chr5:33951411-33951882	1	472	CustomRegion	100	1	0
chr5:33954367-33954709	chr5:33954367-33954709	1	343	CustomRegion	100	1	0
chr5:33963648-33964221	chr5:33963648-33964221	1	574	CustomRegion	100	1	0
chr5:33969983-33970308	chr5:33969983-33970308	1	326	CustomRegion	100	1	0
chr5:33970907-33970950	chr5:33970907-33970950	1	44	CustomRegion	0	0	1
chr5:33972040-33972240	chr5:33972040-33972240	1	201	CustomRegion	100	1	0
chr5:33973425-33973970	chr5:33973425-33973970	1	546	CustomRegion	100	1	0
chr5:33974673-33974941	chr5:33974673-33974941	1	269	CustomRegion	100	1	0
chr5:33981531-33982617	chr5:33981531-33982617	1	1087	CustomRegion	100	1	0
chr5:33984205-33989835	chr5:33984205-33989835	1	5631	CustomRegion	95.0098	1	0
chr5:33995016-33995295	chr5:33995016-33995295	1	280	CustomRegion	65	0	1
chr5:33997414-33997878	chr5:33997414-33997878	1	465	CustomRegion	100	1	0
chr5:34001401-34001570	chr5:34001401-34001570	1	170	CustomRegion	0	0	1
chr5:34007765-34008686	chr5:34007765-34008686	1	922	CustomRegion	100	1	0
chr5:34022341-34022590	chr5:34022341-34022590	1	250	CustomRegion	100	1	0
chr5:34042285-34042804	chr5:34042285-34042804	1	520	CustomRegion	100	1	0
chr5:34053141-34054105	chr5:34053141-34054105	1	965	CustomRegion	100	1	0
chr6:291605-292653	chr6:291605-292653	1	1049	CustomRegion	100	1	0
chr6:292721-293171	chr6:292721-293171	1	451	CustomRegion	100	1	0
chr6:293469-294038	chr6:293469-294038	1	570	CustomRegion	100	1	0
chr6:313016-313522	chr6:313016-313522	1	507	CustomRegion	100	1	0
chr6:313814-314269	chr6:313814-314269	1	456	CustomRegion	100	1	0
chr6:327694-327915	chr6:327694-327915	1	222	CustomRegion	100	1	0
chr6:328095-328369	chr6:328095-328369	1	275	CustomRegion	100	1	0
chr6:332841-332990	chr6:332841-332990	1	150	CustomRegion	100	1	0
chr6:346401-346550	chr6:346401-346550	1	150	CustomRegion	100	1	0
chr6:383465-383614	chr6:383465-383614	1	150	CustomRegion	100	1	0
chr6:386740-391953	chr6:386740-391953	1	5214	CustomRegion	98.5424	1	0
chr6:392999-393468	chr6:392999-393468	1	470	CustomRegion	100	1	0
chr6:394722-395410	chr6:394722-395410	1	689	CustomRegion	100	1	0
chr6:395680-396698	chr6:395680-396698	1	1019	CustomRegion	100	1	0
chr6:397009-397646	chr6:397009-397646	1	638	CustomRegion	100	1	0
chr6:398729-399035	chr6:398729-399035	1	307	CustomRegion	100	1	0
chr6:401325-401877	chr6:401325-401877	1	553	CustomRegion	100	1	0
chr6:403867-404246	chr6:403867-404246	1	380	CustomRegion	100	1	0
chr6:404919-405230	chr6:404919-405230	1	312	CustomRegion	100	1	0
chr6:406667-406999	chr6:406667-406999	1	333	CustomRegion	100	1	0
chr6:407356-411547	chr6:407356-411547	1	4192	CustomRegion	100	1	0
chr6:420871-420947	chr6:420871-420947	1	77	CustomRegion	100	1	0
chr6:420967-421281	chr6:420967-421281	1	315	CustomRegion	98.4127	1	0
[truncated: 119 more rows]
